# Supplementary material for: Function-guided proximity mapping unveils electrophilic-metabolite sensing by proteins not present in their canonical locales
Source: Proc Natl Acad Sci U S A. 2022 Jan 26;119(5):e2120687119. doi: 10.1073/pnas.2120687119 (PMC8812531; doi:10.1073/pnas.2120687119)
Supplement: Supplementary File [file pnas.2120687119.sd01.xlsx]

## Sheet: S1-1 entire list
Accession	Description	# Unique Peptides	Ratio (Heavy/Light) [Ratio (MOMLS/NLS)]
A0JNT2	KRT83 protein OS=Homo sapiens GN=KRT83 PE=2 SV=1 - [A0JNT2_HUMAN]	2	0.002
E9PBV3	Suprabasin OS=Homo sapiens GN=SBSN PE=4 SV=1 - [E9PBV3_HUMAN]	2	0.002
P81605	Dermcidin OS=Homo sapiens GN=DCD PE=1 SV=2 - [DCD_HUMAN]	2	0.002
P31944	Caspase-14 OS=Homo sapiens GN=CASP14 PE=1 SV=2 - [CASPE_HUMAN]	2	0.002
B2R4M6	cDNA, FLJ92148, highly similar to Homo sapiens S100 calcium binding protein A9 (calgranulin B) (S100A9), mRNA OS=Homo sapiens PE=4 SV=1 - [B2R4M6_HUMAN]	2	0.002
I0B0K3	Truncated profilaggrin OS=Homo sapiens GN=FLG PE=4 SV=1 - [I0B0K3_HUMAN]	2	0.002
Q96P63	Serpin B12 OS=Homo sapiens GN=SERPINB12 PE=1 SV=1 - [SPB12_HUMAN]	2	0.002
B4DQ50	cDNA FLJ56823, highly similar to Protein-glutamine gamma-glutamyltransferase E (EC 2.3.2.13) OS=Homo sapiens PE=2 SV=1 - [B4DQ50_HUMAN]	2	0.002
F8WD96	Cathepsin D heavy chain OS=Homo sapiens GN=CTSD PE=3 SV=1 - [F8WD96_HUMAN]	2	0.002
P05109	Protein S100-A8 OS=Homo sapiens GN=S100A8 PE=1 SV=1 - [S10A8_HUMAN]	3	0.002
P29508	Serpin B3 OS=Homo sapiens GN=SERPINB3 PE=1 SV=2 - [SPB3_HUMAN]	2	0.002
P05089	Arginase-1 OS=Homo sapiens GN=ARG1 PE=1 SV=2 - [ARGI1_HUMAN]	3	0.002
Q13835	Plakophilin-1 OS=Homo sapiens GN=PKP1 PE=1 SV=2 - [PKP1_HUMAN]	3	0.002
B4DL19	Annexin OS=Homo sapiens PE=2 SV=1 - [B4DL19_HUMAN]	3	0.002
P14923	Junction plakoglobin OS=Homo sapiens GN=JUP PE=1 SV=3 - [PLAK_HUMAN]	4	0.002
F6KPG5	Albumin (Fragment) OS=Homo sapiens PE=2 SV=1 - [F6KPG5_HUMAN]	4	0.002
Q02413	Desmoglein-1 OS=Homo sapiens GN=DSG1 PE=1 SV=2 - [DSG1_HUMAN]	6	0.002
Q9HB00	Desmocollin 1, isoform CRA_b OS=Homo sapiens GN=DSC1 PE=2 SV=1 - [Q9HB00_HUMAN]	6	0.002
Q5D862	Filaggrin-2 OS=Homo sapiens GN=FLG2 PE=1 SV=1 - [FILA2_HUMAN]	6	0.002
Q6IPN0	RTN4 protein OS=Homo sapiens GN=RTN4 PE=2 SV=1 - [Q6IPN0_HUMAN]	7	0.002
Q5DT20	Hornerin OS=Homo sapiens GN=HRNR PE=2 SV=1 - [Q5DT20_HUMAN]	10	0.002
P15924	Desmoplakin OS=Homo sapiens GN=DSP PE=1 SV=3 - [DESP_HUMAN]	15	0.002
C9J0E4	Cystatin-A OS=Homo sapiens GN=CSTA PE=4 SV=1 - [C9J0E4_HUMAN]	2	0.00210665
A8K5I6	cDNA FLJ78643, highly similar to Homo sapiens cornulin (CRNN), mRNA OS=Homo sapiens PE=2 SV=1 - [A8K5I6_HUMAN]	2	0.00240079
P04080	Cystatin-B OS=Homo sapiens GN=CSTB PE=1 SV=2 - [CYTB_HUMAN]	2	0.00296251
B7Z8Q1	cDNA FLJ53690, highly similar to SEC14-like protein 2 OS=Homo sapiens PE=2 SV=1 - [B7Z8Q1_HUMAN]	2	0.0286982
Q8NBX0	Saccharopine dehydrogenase-like oxidoreductase OS=Homo sapiens GN=SCCPDH PE=1 SV=1 - [SCPDL_HUMAN]	2	0.0306585
O00264	Membrane-associated progesterone receptor component 1 OS=Homo sapiens GN=PGRMC1 PE=1 SV=3 - [PGRC1_HUMAN]	3	0.0346289
B3KY36	cDNA FLJ46762 fis, clone TRACH3024342 OS=Homo sapiens PE=2 SV=1 - [B3KY36_HUMAN]	2	0.0359753
F5GYN4	Ubiquitin thioesterase OTUB1 OS=Homo sapiens GN=OTUB1 PE=4 SV=1 - [F5GYN4_HUMAN]	2	0.0385075
O00487	26S proteasome non-ATPase regulatory subunit 14 OS=Homo sapiens GN=PSMD14 PE=1 SV=1 - [PSDE_HUMAN]	3	0.0420574
P04181	Ornithine aminotransferase, mitochondrial OS=Homo sapiens GN=OAT PE=1 SV=1 - [OAT_HUMAN]	3	0.0455177
Q16850	Lanosterol 14-alpha demethylase OS=Homo sapiens GN=CYP51A1 PE=1 SV=3 - [CP51A_HUMAN]	8	0.21169
H0YK49	Electron transfer flavoprotein subunit alpha, mitochondrial OS=Homo sapiens GN=ETFA PE=4 SV=1 - [H0YK49_HUMAN]	2	0.216466
O75844	CAAX prenyl protease 1 homolog OS=Homo sapiens GN=ZMPSTE24 PE=1 SV=2 - [FACE1_HUMAN]	2	0.247596
B1AJY7	26S proteasome non-ATPase regulatory subunit 10 OS=Homo sapiens GN=PSMD10 PE=4 SV=1 - [B1AJY7_HUMAN]	3	0.312408
Q02978	Mitochondrial 2-oxoglutarate/malate carrier protein OS=Homo sapiens GN=SLC25A11 PE=1 SV=3 - [M2OM_HUMAN]	2	0.321167
Q96A33	Coiled-coil domain-containing protein 47 OS=Homo sapiens GN=CCDC47 PE=1 SV=1 - [CCD47_HUMAN]	2	0.342018
A6NIH7	Protein unc-119 homolog B OS=Homo sapiens GN=UNC119B PE=1 SV=1 - [U119B_HUMAN]	2	0.354765
H3BMZ1	3-hydroxyacyl-CoA dehydratase 3 (Fragment) OS=Homo sapiens GN=PTPLAD1 PE=4 SV=1 - [H3BMZ1_HUMAN]	2	0.368246
Q9Y512	Sorting and assembly machinery component 50 homolog OS=Homo sapiens GN=SAMM50 PE=1 SV=3 - [SAM50_HUMAN]	2	0.375675
O75911	Short-chain dehydrogenase/reductase 3 OS=Homo sapiens GN=DHRS3 PE=1 SV=2 - [DHRS3_HUMAN]	2	0.384691
B4DSN5	Tyrosine-protein phosphatase non-receptor type OS=Homo sapiens GN=PTPN1 PE=2 SV=1 - [B4DSN5_HUMAN]	2	0.385138
Q96S66	Chloride channel CLIC-like protein 1 OS=Homo sapiens GN=CLCC1 PE=1 SV=1 - [CLCC1_HUMAN]	2	0.38666
B4DWA1	Brain-specific angiogenesis inhibitor 1-associated protein 2 OS=Homo sapiens GN=BAIAP2 PE=2 SV=1 - [B4DWA1_HUMAN]	2	0.395459
B3KMB7	Pyrroline-5-carboxylate reductase family, member 2, isoform CRA_a OS=Homo sapiens GN=PYCR2 PE=2 SV=1 - [B3KMB7_HUMAN]	2	0.404065
Q53SW4	Putative uncharacterized protein NDUFA10 (Fragment) OS=Homo sapiens GN=NDUFA10 PE=2 SV=1 - [Q53SW4_HUMAN]	2	0.405532
B2R7U4	cDNA, FLJ93605, highly similar to Homo sapiens heme oxygenase (decycling) 1 (HMOX1), mRNA OS=Homo sapiens PE=2 SV=1 - [B2R7U4_HUMAN]	4	0.409306
C9J3L8	Translocon-associated protein subunit alpha OS=Homo sapiens GN=SSR1 PE=4 SV=1 - [C9J3L8_HUMAN]	3	0.410748
Q15758	Neutral amino acid transporter B(0) OS=Homo sapiens GN=SLC1A5 PE=1 SV=2 - [AAAT_HUMAN]	3	0.418247
A2T926	Thymopoietin OS=Homo sapiens GN=TMPO PE=2 SV=1 - [A2T926_HUMAN]	3	0.422531
Q9HDC9	Adipocyte plasma membrane-associated protein OS=Homo sapiens GN=APMAP PE=1 SV=2 - [APMAP_HUMAN]	14	0.424326
P07355	Annexin A2 OS=Homo sapiens GN=ANXA2 PE=1 SV=2 - [ANXA2_HUMAN]	10	0.427626
H0YH81	ATP synthase subunit beta (Fragment) OS=Homo sapiens GN=ATP5B PE=3 SV=1 - [H0YH81_HUMAN]	4	0.431588
Q3ZCQ8	Mitochondrial import inner membrane translocase subunit TIM50 OS=Homo sapiens GN=TIMM50 PE=1 SV=2 - [TIM50_HUMAN]	5	0.444832
O15173	Membrane-associated progesterone receptor component 2 OS=Homo sapiens GN=PGRMC2 PE=1 SV=1 - [PGRC2_HUMAN]	3	0.447376
F5GYC1	ATP-binding cassette sub-family D member 3 OS=Homo sapiens GN=ABCD3 PE=3 SV=1 - [F5GYC1_HUMAN]	5	0.461223
P57105	Synaptojanin-2-binding protein OS=Homo sapiens GN=SYNJ2BP PE=1 SV=2 - [SYJ2B_HUMAN]	2	0.466948
A8K6X0	cDNA FLJ76894 OS=Homo sapiens PE=2 SV=1 - [A8K6X0_HUMAN]	3	0.469179
F5H5V4	26S proteasome non-ATPase regulatory subunit 9 (Fragment) OS=Homo sapiens GN=PSMD9 PE=4 SV=1 - [F5H5V4_HUMAN]	3	0.469198
B4E2W0	Trifunctional enzyme subunit beta, mitochondrial OS=Homo sapiens GN=HADHB PE=2 SV=1 - [B4E2W0_HUMAN]	5	0.47806
Q99536	Synaptic vesicle membrane protein VAT-1 homolog OS=Homo sapiens GN=VAT1 PE=1 SV=2 - [VAT1_HUMAN]	7	0.482925
A8K202	5-aminoimidazole-4-carboxamide ribonucleotide formyltransferase/IMP cyclohydrolase, isoform CRA_g OS=Homo sapiens GN=ATIC PE=2 SV=1 - [A8K202_HUMAN]	7	0.483615
Q15738	Sterol-4-alpha-carboxylate 3-dehydrogenase, decarboxylating OS=Homo sapiens GN=NSDHL PE=1 SV=2 - [NSDHL_HUMAN]	8	0.483961
Q53GQ0	Estradiol 17-beta-dehydrogenase 12 OS=Homo sapiens GN=HSD17B12 PE=1 SV=2 - [DHB12_HUMAN]	12	0.491149
Q9BRX8	Redox-regulatory protein FAM213A OS=Homo sapiens GN=FAM213A PE=1 SV=3 - [F213A_HUMAN]	3	0.491741
B4E2Z8	cDNA FLJ61206, highly similar to Homo sapiens multiple substrate lipid kinase (MULK), mRNA OS=Homo sapiens PE=2 SV=1 - [B4E2Z8_HUMAN]	5	0.492867
Q9NX47	E3 ubiquitin-protein ligase MARCH5 OS=Homo sapiens GN=MARCH5 PE=1 SV=1 - [MARH5_HUMAN]	2	0.49684
B3KNN8	cDNA FLJ30053 fis, clone ADRGL1000144, highly similar to StAR-related lipid transfer protein 7 OS=Homo sapiens PE=2 SV=1 - [B3KNN8_HUMAN]	2	0.497758
H3BSC1	Ras-related protein Rab-11A OS=Homo sapiens GN=RAB11A PE=3 SV=1 - [H3BSC1_HUMAN]	4	0.499037
F5GXN4	Ras-related protein Rab-6A (Fragment) OS=Homo sapiens GN=RAB6A PE=4 SV=1 - [F5GXN4_HUMAN]	1	0.499963
B4DJL0	cDNA FLJ60278, highly similar to Dolichyl-diphosphooligosaccharide--proteinglycosyltransferase 63 kDa subunit (EC 2.4.1.119) OS=Homo sapiens PE=2 SV=1 - [B4DJL0_HUMAN]	3	0.49998
P28072	Proteasome subunit beta type-6 OS=Homo sapiens GN=PSMB6 PE=1 SV=4 - [PSB6_HUMAN]	2	0.500846
B7Z7A9	Phosphoglycerate kinase 1 OS=Homo sapiens GN=PGK1 PE=2 SV=1 - [B7Z7A9_HUMAN]	7	0.508327
B4DP75	Prohibitin-2 OS=Homo sapiens GN=PHB2 PE=2 SV=1 - [B4DP75_HUMAN]	8	0.512186
B4E0R0	cDNA FLJ54220, highly similar to Long-chain-fatty-acid--CoA ligase 1 (EC 6.2.1.3) OS=Homo sapiens PE=2 SV=1 - [B4E0R0_HUMAN]	3	0.512402
Q9UPE4	Putative mitochondrial inner membrane protein import receptor OS=Homo sapiens GN=hTIM44 PE=2 SV=1 - [Q9UPE4_HUMAN]	4	0.517392
C9JVN9	L-2-hydroxyglutarate dehydrogenase, mitochondrial OS=Homo sapiens GN=L2HGDH PE=4 SV=1 - [C9JVN9_HUMAN]	2	0.518424
B4DDM5	cDNA FLJ53298, highly similar to Peroxisomal multifunctional enzyme type 2 OS=Homo sapiens PE=2 SV=1 - [B4DDM5_HUMAN]	3	0.520198
P09960	Leukotriene A-4 hydrolase OS=Homo sapiens GN=LTA4H PE=1 SV=2 - [LKHA4_HUMAN]	2	0.522409
H0YHM6	Alpha-aminoadipic semialdehyde dehydrogenase (Fragment) OS=Homo sapiens GN=ALDH7A1 PE=4 SV=1 - [H0YHM6_HUMAN]	2	0.5229
B7ZKQ9	SCARB1 protein OS=Homo sapiens GN=SCARB1 PE=2 SV=1 - [B7ZKQ9_HUMAN]	2	0.522917
E9PNW8	Fatty acyl-CoA reductase 1 (Fragment) OS=Homo sapiens GN=FAR1 PE=4 SV=1 - [E9PNW8_HUMAN]	4	0.525737
B3KMP2	cDNA FLJ11747 fis, clone HEMBA1005530, highly similar to Anaphase-promoting complex subunit 7 OS=Homo sapiens PE=2 SV=1 - [B3KMP2_HUMAN]	4	0.529635
A8K651	cDNA FLJ75700, highly similar to Homo sapiens complement component 1, q subcomponent binding protein (C1QBP), nuclear gene encoding mitochondrial protein, mRNA OS=Homo sapiens PE=2 SV=1 - [A8K651_HUMAN]	3	0.531597
B4DWD3	cDNA FLJ51346, highly similar to Decaprenyl-diphosphate synthase subunit 2 (EC2.5.1.-) OS=Homo sapiens PE=2 SV=1 - [B4DWD3_HUMAN]	2	0.534601
O75396	Vesicle-trafficking protein SEC22b OS=Homo sapiens GN=SEC22B PE=1 SV=4 - [SC22B_HUMAN]	3	0.535925
B2R6U8	cDNA, FLJ93125, highly similar to Homo sapiens cleavage and polyadenylation specific factor 5, 25 kDa(CPSF5), mRNA OS=Homo sapiens PE=2 SV=1 - [B2R6U8_HUMAN]	2	0.536026
H3BRG4	Cytochrome b-c1 complex subunit 2, mitochondrial OS=Homo sapiens GN=UQCRC2 PE=3 SV=1 - [H3BRG4_HUMAN]	6	0.539115
Q9P1G4	PRO1837 OS=Homo sapiens PE=2 SV=1 - [Q9P1G4_HUMAN]	2	0.541248
B4DFL3	cDNA FLJ56661, highly similar to Proteasome subunit beta type 4 (EC 3.4.25.1) OS=Homo sapiens PE=2 SV=1 - [B4DFL3_HUMAN]	2	0.541791
B4DJE7	Medium-chain-specific acyl-CoA dehydrogenase, mitochondrial OS=Homo sapiens GN=ACADM PE=2 SV=1 - [B4DJE7_HUMAN]	3	0.542639
Q53G79	Carnitine O-palmitoyltransferase II, mitochondrial variant (Fragment) OS=Homo sapiens PE=2 SV=1 - [Q53G79_HUMAN]	2	0.543542
B4DXJ9	Proteasome (Prosome, macropain) subunit, alpha type, 6, isoform CRA_a OS=Homo sapiens GN=PSMA6 PE=2 SV=1 - [B4DXJ9_HUMAN]	2	0.543954
B4DDH8	cDNA FLJ55184, highly similar to Homo sapiens leukocyte receptor cluster (LRC) member 4 (LENG4), mRNA OS=Homo sapiens PE=2 SV=1 - [B4DDH8_HUMAN]	4	0.544651
Q9P0I2	ER membrane protein complex subunit 3 OS=Homo sapiens GN=EMC3 PE=1 SV=3 - [EMC3_HUMAN]	2	0.552575
B3KW56	Eukaryotic translation initiation factor 3 subunit E OS=Homo sapiens GN=EIF3S6 PE=2 SV=1 - [B3KW56_HUMAN]	3	0.555481
P36551	Coproporphyrinogen-III oxidase, mitochondrial OS=Homo sapiens GN=CPOX PE=1 SV=3 - [HEM6_HUMAN]	5	0.555548
B2R8G6	cDNA, FLJ93891, Homo sapiens FK506 binding protein 8, 38kDa (FKBP8), mRNA OS=Homo sapiens PE=2 SV=1 - [B2R8G6_HUMAN]	4	0.565931
Q9NRK6	ATP-binding cassette sub-family B member 10, mitochondrial OS=Homo sapiens GN=ABCB10 PE=1 SV=2 - [ABCBA_HUMAN]	2	0.566646
A8K4W5	cDNA FLJ76813, highly similar to Homo sapiens acetyl-Coenzyme A acetyltransferase 2 (acetoacetyl Coenzyme A thiolase), mRNA OS=Homo sapiens PE=2 SV=1 - [A8K4W5_HUMAN]	2	0.566807
B3KP52	Sulfurtransferase OS=Homo sapiens PE=2 SV=1 - [B3KP52_HUMAN]	2	0.567073
B7Z4Y0	cDNA FLJ52711, highly similar to Homo sapiens thioredoxin domain containing 14 (TXNDC14), mRNA OS=Homo sapiens PE=2 SV=1 - [B7Z4Y0_HUMAN]	4	0.569184
Q6UXV4	Apolipoprotein O-like OS=Homo sapiens GN=APOOL PE=1 SV=1 - [APOOL_HUMAN]	3	0.569932
H7BZ94	Protein disulfide-isomerase OS=Homo sapiens GN=P4HB PE=3 SV=2 - [H7BZ94_HUMAN]	12	0.575623
H7C3I1	Hsc70-interacting protein (Fragment) OS=Homo sapiens GN=ST13 PE=4 SV=1 - [H7C3I1_HUMAN]	4	0.577547
Q9UBB4	Ataxin-10 OS=Homo sapiens GN=ATXN10 PE=1 SV=1 - [ATX10_HUMAN]	5	0.577999
P61019	Ras-related protein Rab-2A OS=Homo sapiens GN=RAB2A PE=1 SV=1 - [RAB2A_HUMAN]	3	0.582612
F8VVM2	Phosphate carrier protein, mitochondrial OS=Homo sapiens GN=SLC25A3 PE=3 SV=1 - [F8VVM2_HUMAN]	6	0.583016
B3KTN4	Citrate synthase OS=Homo sapiens PE=2 SV=1 - [B3KTN4_HUMAN]	3	0.584849
Q9BWC7	COMT protein OS=Homo sapiens GN=COMT PE=2 SV=2 - [Q9BWC7_HUMAN]	4	0.585468
O96008	Mitochondrial import receptor subunit TOM40 homolog OS=Homo sapiens GN=TOMM40 PE=1 SV=1 - [TOM40_HUMAN]	5	0.585562
B2RB99	cDNA, FLJ95387 OS=Homo sapiens PE=2 SV=1 - [B2RB99_HUMAN]	2	0.585877
Q8TCT9	Minor histocompatibility antigen H13 OS=Homo sapiens GN=HM13 PE=1 SV=1 - [HM13_HUMAN]	4	0.586189
B2R8N0	cDNA, FLJ93975, highly similar to Homo sapiens epoxide hydrolase 1, microsomal (xenobiotic) (EPHX1), mRNA OS=Homo sapiens PE=2 SV=1 - [B2R8N0_HUMAN]	8	0.589419
Q9BSW5	RPS2 protein (Fragment) OS=Homo sapiens GN=RPS2 PE=2 SV=2 - [Q9BSW5_HUMAN]	2	0.589963
B4DE91	cDNA FLJ55534, highly similar to 4-trimethylaminobutyraldehyde dehydrogenase (EC 1.2.1.47) OS=Homo sapiens PE=2 SV=1 - [B4DE91_HUMAN]	8	0.590219
P53701	Cytochrome c-type heme lyase OS=Homo sapiens GN=HCCS PE=1 SV=1 - [CCHL_HUMAN]	2	0.590485
Q9H936	Mitochondrial glutamate carrier 1 OS=Homo sapiens GN=SLC25A22 PE=1 SV=1 - [GHC1_HUMAN]	4	0.592448
B4DSZ1	cDNA FLJ54877, highly similar to Syntaxin-12 OS=Homo sapiens PE=2 SV=1 - [B4DSZ1_HUMAN]	2	0.592852
Q6UX07	Dehydrogenase/reductase SDR family member 13 OS=Homo sapiens GN=DHRS13 PE=1 SV=1 - [DHR13_HUMAN]	2	0.593291
Q9H845	Acyl-CoA dehydrogenase family member 9, mitochondrial OS=Homo sapiens GN=ACAD9 PE=1 SV=1 - [ACAD9_HUMAN]	6	0.593458
O14880	Microsomal glutathione S-transferase 3 OS=Homo sapiens GN=MGST3 PE=1 SV=1 - [MGST3_HUMAN]	3	0.595987
Q06136	3-ketodihydrosphingosine reductase OS=Homo sapiens GN=KDSR PE=1 SV=1 - [KDSR_HUMAN]	2	0.596243
H0YNX5	Signal peptidase complex catalytic subunit SEC11A (Fragment) OS=Homo sapiens GN=SEC11A PE=4 SV=1 - [H0YNX5_HUMAN]	2	0.596822
B3KQ68	cDNA FLJ32970 fis, clone TESTI2008840, highly similar to Protein transport protein Sec61 subunit alpha isoform 2 OS=Homo sapiens PE=2 SV=1 - [B3KQ68_HUMAN]	3	0.597195
Q9NRV9	Heme-binding protein 1 OS=Homo sapiens GN=HEBP1 PE=1 SV=1 - [HEBP1_HUMAN]	7	0.599763
P21796	Voltage-dependent anion-selective channel protein 1 OS=Homo sapiens GN=VDAC1 PE=1 SV=2 - [VDAC1_HUMAN]	8	0.606318
B4E1K7	Stomatin-like protein 2 OS=Homo sapiens GN=STOML2 PE=2 SV=1 - [B4E1K7_HUMAN]	3	0.606529
B4DRH6	cDNA FLJ54509, highly similar to Trifunctional enzyme subunit alpha, mitochondrial OS=Homo sapiens PE=2 SV=1 - [B4DRH6_HUMAN]	11	0.607804
O95831	Apoptosis-inducing factor 1, mitochondrial OS=Homo sapiens GN=AIFM1 PE=1 SV=1 - [AIFM1_HUMAN]	4	0.610056
B4DFE6	cDNA FLJ59861, highly similar to ATP synthase gamma chain, mitochondrial (EC 3.6.3.14) OS=Homo sapiens PE=2 SV=1 - [B4DFE6_HUMAN]	3	0.612133
B4DJ24	cDNA FLJ58575, highly similar to Dolichyl-diphosphooligosaccharide--protein glycosyltransferase subunit STT3A (EC 2.4.1.119) OS=Homo sapiens PE=2 SV=1 - [B4DJ24_HUMAN]	2	0.61291
B4DKS0	cDNA FLJ53381, highly similar to Monocarboxylate transporter 1 OS=Homo sapiens PE=2 SV=1 - [B4DKS0_HUMAN]	2	0.613061
G3V5B3	ERO1-like protein alpha (Fragment) OS=Homo sapiens GN=ERO1L PE=4 SV=1 - [G3V5B3_HUMAN]	2	0.61366
Q9BV23	Monoacylglycerol lipase ABHD6 OS=Homo sapiens GN=ABHD6 PE=2 SV=1 - [ABHD6_HUMAN]	3	0.615622
Q6FIG4	RAB1B protein OS=Homo sapiens GN=RAB1B PE=2 SV=1 - [Q6FIG4_HUMAN]	2	0.61569
Q99808	Equilibrative nucleoside transporter 1 OS=Homo sapiens GN=SLC29A1 PE=1 SV=3 - [S29A1_HUMAN]	8	0.615854
B2R9Y1	cDNA, FLJ94608, Homo sapiens reticulon 4 interacting protein 1 (RTN4IP1), mRNA OS=Homo sapiens PE=2 SV=1 - [B2R9Y1_HUMAN]	2	0.618164
O43175	D-3-phosphoglycerate dehydrogenase OS=Homo sapiens GN=PHGDH PE=1 SV=4 - [SERA_HUMAN]	16	0.618623
Q5T440	Putative transferase CAF17, mitochondrial OS=Homo sapiens GN=IBA57 PE=1 SV=1 - [CAF17_HUMAN]	3	0.624599
Q5JTA8	Novel protein OS=Homo sapiens GN=RP11-217H1.1 PE=2 SV=1 - [Q5JTA8_HUMAN]	2	0.627963
I6L9B6	PPA2 protein (Fragment) OS=Homo sapiens GN=PPA2 PE=2 SV=1 - [I6L9B6_HUMAN]	2	0.630282
P54886	Delta-1-pyrroline-5-carboxylate synthase OS=Homo sapiens GN=ALDH18A1 PE=1 SV=2 - [P5CS_HUMAN]	9	0.631263
P50897	Palmitoyl-protein thioesterase 1 OS=Homo sapiens GN=PPT1 PE=1 SV=1 - [PPT1_HUMAN]	2	0.632324
B4DQY1	cDNA FLJ56133, highly similar to Serine/threonine-protein phosphatase 2A 65 kDa regulatory subunit A alpha isoform OS=Homo sapiens PE=2 SV=1 - [B4DQY1_HUMAN]	6	0.633893
Q9Y394	Dehydrogenase/reductase SDR family member 7 OS=Homo sapiens GN=DHRS7 PE=1 SV=1 - [DHRS7_HUMAN]	5	0.63542
B3KWP3	cDNA FLJ43503 fis, clone PEBLM2006215, highly similar to Mitochondrial folate transporter/carrier OS=Homo sapiens PE=2 SV=1 - [B3KWP3_HUMAN]	2	0.639172
B4DYH6	cDNA FLJ54711, highly similar to Transmembrane 9 superfamily protein member 4 OS=Homo sapiens PE=2 SV=1 - [B4DYH6_HUMAN]	2	0.640596
Q86XN0	MRPL43 protein (Fragment) OS=Homo sapiens GN=MRPL43 PE=2 SV=1 - [Q86XN0_HUMAN]	2	0.641564
B2R8A2	cDNA, FLJ93804, highly similar to Homo sapiens gp25L2 protein (HSGP25L2G), mRNA OS=Homo sapiens PE=2 SV=1 - [B2R8A2_HUMAN]	2	0.641788
G3V2T6	Uncharacterized protein OS=Homo sapiens PE=4 SV=1 - [G3V2T6_HUMAN]	2	0.643794
Q9BQP7	Uncharacterized protein C20orf72 OS=Homo sapiens GN=C20orf72 PE=1 SV=1 - [CT072_HUMAN]	2	0.645106
G3V1A4	Cofilin 1 (Non-muscle), isoform CRA_a OS=Homo sapiens GN=CFL1 PE=4 SV=1 - [G3V1A4_HUMAN]	2	0.645217
P20618	Proteasome subunit beta type-1 OS=Homo sapiens GN=PSMB1 PE=1 SV=2 - [PSB1_HUMAN]	2	0.662251
B3KRS7	cDNA FLJ34844 fis, clone NT2NE2011154, highly similar to RuvB-like 1 OS=Homo sapiens PE=2 SV=1 - [B3KRS7_HUMAN]	3	0.663392
P11441	Ubiquitin-like protein 4A OS=Homo sapiens GN=UBL4A PE=1 SV=1 - [UBL4A_HUMAN]	2	0.66467
H0YLG5	Regulator of microtubule dynamics protein 3 (Fragment) OS=Homo sapiens GN=FAM82A2 PE=4 SV=1 - [H0YLG5_HUMAN]	2	0.664806
Q53GR7	Solute carrier family 25, member 13 (Citrin) variant (Fragment) OS=Homo sapiens PE=2 SV=1 - [Q53GR7_HUMAN]	5	0.667033
E9PNT8	Mitochondrial carrier homolog 2 (Fragment) OS=Homo sapiens GN=MTCH2 PE=3 SV=1 - [E9PNT8_HUMAN]	8	0.667035
B4E0N9	Glutamate dehydrogenase OS=Homo sapiens PE=2 SV=1 - [B4E0N9_HUMAN]	4	0.668218
A8K0D2	cDNA FLJ77740, highly similar to Homo sapiens 7-dehydrocholesterol reductase, mRNA OS=Homo sapiens PE=2 SV=1 - [A8K0D2_HUMAN]	4	0.669757
Q9H857	5'-nucleotidase domain-containing protein 2 OS=Homo sapiens GN=NT5DC2 PE=1 SV=1 - [NT5D2_HUMAN]	7	0.6717
C9J8T5	Kinesin light chain 4 (Fragment) OS=Homo sapiens GN=KLC4 PE=4 SV=1 - [C9J8T5_HUMAN]	2	0.674557
B3KRM8	Translin, isoform CRA_b OS=Homo sapiens GN=TSN PE=2 SV=1 - [B3KRM8_HUMAN]	2	0.674914
Q7L2H7	Eukaryotic translation initiation factor 3 subunit M OS=Homo sapiens GN=EIF3M PE=1 SV=1 - [EIF3M_HUMAN]	3	0.675087
Q2VPJ6	HSP90AA1 protein (Fragment) OS=Homo sapiens GN=HSP90AA1 PE=2 SV=1 - [Q2VPJ6_HUMAN]	1	0.675449
P05141	ADP/ATP translocase 2 OS=Homo sapiens GN=SLC25A5 PE=1 SV=7 - [ADT2_HUMAN]	4	0.677887
P30084	Enoyl-CoA hydratase, mitochondrial OS=Homo sapiens GN=ECHS1 PE=1 SV=4 - [ECHM_HUMAN]	2	0.679183
Q9HAV7	GrpE protein homolog 1, mitochondrial OS=Homo sapiens GN=GRPEL1 PE=1 SV=2 - [GRPE1_HUMAN]	3	0.679643
A2VCR0	MAPRE1 protein (Fragment) OS=Homo sapiens GN=MAPRE1 PE=2 SV=1 - [A2VCR0_HUMAN]	3	0.680806
B3KQT9	cDNA PSEC0175 fis, clone OVARC1000169, highly similar to Protein disulfide-isomerase A3 (EC 5.3.4.1) OS=Homo sapiens PE=2 SV=1 - [B3KQT9_HUMAN]	9	0.681233
B3KPS3	cDNA FLJ32131 fis, clone PEBLM2000267, highly similar to Tubulin alpha-ubiquitous chain OS=Homo sapiens PE=2 SV=1 - [B3KPS3_HUMAN]	3	0.681953
Q9NZL4	Hsp70-binding protein 1 OS=Homo sapiens GN=HSPBP1 PE=1 SV=1 - [HPBP1_HUMAN]	4	0.682603
Q9Y617	Phosphoserine aminotransferase OS=Homo sapiens GN=PSAT1 PE=1 SV=2 - [SERC_HUMAN]	7	0.682702
Q14165	Malectin OS=Homo sapiens GN=MLEC PE=1 SV=1 - [MLEC_HUMAN]	3	0.683821
P51148	Ras-related protein Rab-5C OS=Homo sapiens GN=RAB5C PE=1 SV=2 - [RAB5C_HUMAN]	5	0.684702
B4DNM9	Dihydroxyacetone phosphate acyltransferase OS=Homo sapiens GN=GNPAT PE=2 SV=1 - [B4DNM9_HUMAN]	7	0.685095
A8YXX5	Cell proliferation-inducing protein 60 OS=Homo sapiens GN=PIG60 PE=2 SV=1 - [A8YXX5_HUMAN]	5	0.685221
F5GXG4	Serine/threonine-protein phosphatase PGAM5, mitochondrial OS=Homo sapiens GN=PGAM5 PE=4 SV=1 - [F5GXG4_HUMAN]	2	0.685401
E5RHW4	Erlin-2 (Fragment) OS=Homo sapiens GN=ERLIN2 PE=4 SV=1 - [E5RHW4_HUMAN]	3	0.686153
P30041	Peroxiredoxin-6 OS=Homo sapiens GN=PRDX6 PE=1 SV=3 - [PRDX6_HUMAN]	6	0.687876
Q15836	Vesicle-associated membrane protein 3 OS=Homo sapiens GN=VAMP3 PE=1 SV=3 - [VAMP3_HUMAN]	2	0.688306
Q9H3N1	Thioredoxin-related transmembrane protein 1 OS=Homo sapiens GN=TMX1 PE=1 SV=1 - [TMX1_HUMAN]	5	0.68932
Q8TC12	Retinol dehydrogenase 11 OS=Homo sapiens GN=RDH11 PE=1 SV=2 - [RDH11_HUMAN]	6	0.690296
J3QSB7	S-methyl-5'-thioadenosine phosphorylase OS=Homo sapiens GN=MTAP PE=3 SV=1 - [J3QSB7_HUMAN]	3	0.691679
B4DR68	cDNA FLJ58608, highly similar to Heat shock protein 75 kDa, mitochondrial OS=Homo sapiens PE=2 SV=1 - [B4DR68_HUMAN]	9	0.69201
B3KQ59	RuvB-like 2 OS=Homo sapiens GN=RUVBL2 PE=2 SV=1 - [B3KQ59_HUMAN]	5	0.694648
H3BP91	Enoyl-CoA delta isomerase 1, mitochondrial (Fragment) OS=Homo sapiens GN=ECI1 PE=3 SV=1 - [H3BP91_HUMAN]	3	0.696483
H7C5L1	Prostaglandin E synthase 2 (Fragment) OS=Homo sapiens GN=PTGES2 PE=4 SV=1 - [H7C5L1_HUMAN]	8	0.697459
H0YJP3	Tryptophan--tRNA ligase, cytoplasmic (Fragment) OS=Homo sapiens GN=WARS PE=4 SV=1 - [H0YJP3_HUMAN]	2	0.698211
P51570	Galactokinase OS=Homo sapiens GN=GALK1 PE=1 SV=1 - [GALK1_HUMAN]	2	0.699215
B7Z8A2	cDNA FLJ51671, highly similar to Prenylcysteine oxidase (EC 1.8.3.5) OS=Homo sapiens PE=2 SV=1 - [B7Z8A2_HUMAN]	7	0.7028
Q96IJ6	Mannose-1-phosphate guanyltransferase alpha OS=Homo sapiens GN=GMPPA PE=1 SV=1 - [GMPPA_HUMAN]	2	0.703436
B4DIA3	Transporter OS=Homo sapiens PE=2 SV=1 - [B4DIA3_HUMAN]	2	0.705476
Q9BXW7	Cat eye syndrome critical region protein 5 OS=Homo sapiens GN=CECR5 PE=1 SV=1 - [CECR5_HUMAN]	2	0.706683
O00299	Chloride intracellular channel protein 1 OS=Homo sapiens GN=CLIC1 PE=1 SV=4 - [CLIC1_HUMAN]	2	0.706955
P30086	Phosphatidylethanolamine-binding protein 1 OS=Homo sapiens GN=PEBP1 PE=1 SV=3 - [PEBP1_HUMAN]	4	0.707232
P41250	Glycine--tRNA ligase OS=Homo sapiens GN=GARS PE=1 SV=3 - [SYG_HUMAN]	5	0.707507
P12236	ADP/ATP translocase 3 OS=Homo sapiens GN=SLC25A6 PE=1 SV=4 - [ADT3_HUMAN]	4	0.708572
P16152	Carbonyl reductase [NADPH] 1 OS=Homo sapiens GN=CBR1 PE=1 SV=3 - [CBR1_HUMAN]	4	0.709068
Q10713	Mitochondrial-processing peptidase subunit alpha OS=Homo sapiens GN=PMPCA PE=1 SV=2 - [MPPA_HUMAN]	6	0.709653
P61106	Ras-related protein Rab-14 OS=Homo sapiens GN=RAB14 PE=1 SV=4 - [RAB14_HUMAN]	4	0.710102
B2R983	cDNA, FLJ94267, highly similar to Homo sapiens glutathione S-transferase omega 1 (GSTO1), mRNA OS=Homo sapiens PE=2 SV=1 - [B2R983_HUMAN]	5	0.711868
P51149	Ras-related protein Rab-7a OS=Homo sapiens GN=RAB7A PE=1 SV=1 - [RAB7A_HUMAN]	6	0.712907
P49915	GMP synthase [glutamine-hydrolyzing] OS=Homo sapiens GN=GMPS PE=1 SV=1 - [GUAA_HUMAN]	7	0.713405
B4DJE5	Squalene synthase OS=Homo sapiens GN=FDFT1 PE=2 SV=1 - [B4DJE5_HUMAN]	5	0.714341
E9PS45	26S protease regulatory subunit 6A (Fragment) OS=Homo sapiens GN=PSMC3 PE=4 SV=1 - [E9PS45_HUMAN]	2	0.715123
P16615	Sarcoplasmic/endoplasmic reticulum calcium ATPase 2 OS=Homo sapiens GN=ATP2A2 PE=1 SV=1 - [AT2A2_HUMAN]	8	0.71563
F8VW92	Tubulin beta chain OS=Homo sapiens GN=TUBB PE=3 SV=1 - [F8VW92_HUMAN]	6	0.716342
I6L975	Hydroxysteroid dehydrogenase like 1 OS=Homo sapiens GN=HSDL1 PE=2 SV=1 - [I6L975_HUMAN]	10	0.71826
F5H265	Ubiquitin (Fragment) OS=Homo sapiens GN=UBC PE=4 SV=1 - [F5H265_HUMAN]	4	0.71889
B2R728	cDNA, FLJ93255, highly similar to Homo sapiens solute carrier family 7 (cationic amino acidtransporter, y+ system), member 1 (SLC7A1), mRNA OS=Homo sapiens PE=2 SV=1 - [B2R728_HUMAN]	2	0.71891
Q96I24	Far upstream element-binding protein 3 OS=Homo sapiens GN=FUBP3 PE=1 SV=2 - [FUBP3_HUMAN]	3	0.721685
Q68D08	Putative uncharacterized protein DKFZp686B04128 OS=Homo sapiens GN=DKFZp686B04128 PE=2 SV=1 - [Q68D08_HUMAN]	4	0.72267
P28074	Proteasome subunit beta type-5 OS=Homo sapiens GN=PSMB5 PE=1 SV=3 - [PSB5_HUMAN]	5	0.723751
P54577	Tyrosine--tRNA ligase, cytoplasmic OS=Homo sapiens GN=YARS PE=1 SV=4 - [SYYC_HUMAN]	2	0.724308
Q5T8U5	Surfeit 4 OS=Homo sapiens GN=SURF4 PE=2 SV=1 - [Q5T8U5_HUMAN]	2	0.724796
B3KY04	cDNA FLJ46506 fis, clone THYMU3030752, highly similar to BTB/POZ domain-containing protein KCTD12 OS=Homo sapiens PE=2 SV=1 - [B3KY04_HUMAN]	3	0.725205
B4DJ45	TAR DNA-binding protein 43 OS=Homo sapiens GN=TARDBP PE=2 SV=1 - [B4DJ45_HUMAN]	2	0.727728
F8VUA6	60S ribosomal protein L18 (Fragment) OS=Homo sapiens GN=RPL18 PE=4 SV=1 - [F8VUA6_HUMAN]	2	0.729323
Q9NXV6	CDKN2A-interacting protein OS=Homo sapiens GN=CDKN2AIP PE=1 SV=3 - [CARF_HUMAN]	2	0.729866
P12532	Creatine kinase U-type, mitochondrial OS=Homo sapiens GN=CKMT1A PE=1 SV=1 - [KCRU_HUMAN]	2	0.73005
P24752	Acetyl-CoA acetyltransferase, mitochondrial OS=Homo sapiens GN=ACAT1 PE=1 SV=1 - [THIL_HUMAN]	5	0.730136
Q9BU61	NADH dehydrogenase [ubiquinone] 1 alpha subcomplex assembly factor 3 OS=Homo sapiens GN=NDUFAF3 PE=1 SV=1 - [NDUF3_HUMAN]	2	0.73179
P62826	GTP-binding nuclear protein Ran OS=Homo sapiens GN=RAN PE=1 SV=3 - [RAN_HUMAN]	3	0.732599
B4DY59	cDNA FLJ56267, highly similar to Transducin beta-like 2 protein OS=Homo sapiens PE=2 SV=1 - [B4DY59_HUMAN]	3	0.733234
P06733	Alpha-enolase OS=Homo sapiens GN=ENO1 PE=1 SV=2 - [ENOA_HUMAN]	13	0.734262
P48047	ATP synthase subunit O, mitochondrial OS=Homo sapiens GN=ATP5O PE=1 SV=1 - [ATPO_HUMAN]	4	0.734721
B4DHR1	cDNA FLJ53009, highly similar to Calreticulin OS=Homo sapiens PE=2 SV=1 - [B4DHR1_HUMAN]	3	0.736247
Q59EH7	DnaJ (Hsp40) homolog, subfamily C, member 7 variant (Fragment) OS=Homo sapiens PE=2 SV=1 - [Q59EH7_HUMAN]	5	0.736345
Q53GA7	Tubulin alpha 6 variant (Fragment) OS=Homo sapiens PE=2 SV=1 - [Q53GA7_HUMAN]	2	0.738241
Q9UHD1	Cysteine and histidine-rich domain-containing protein 1 OS=Homo sapiens GN=CHORDC1 PE=1 SV=2 - [CHRD1_HUMAN]	2	0.738516
A8KA83	cDNA FLJ78586, highly similar to Homo sapiens VAMP (vesicle-associated membrane protein)-associated protein A, 33kDa (VAPA), mRNA OS=Homo sapiens PE=2 SV=1 - [A8KA83_HUMAN]	2	0.739528
Q6PIU2	Neutral cholesterol ester hydrolase 1 OS=Homo sapiens GN=NCEH1 PE=1 SV=3 - [NCEH1_HUMAN]	4	0.739612
B3KT34	cDNA FLJ37560 fis, clone BRCOC2000333, highly similar to Succinate dehydrogenase (ubiquinone) flavoprotein subunit, mitochondrial (EC 1.3.5.1) OS=Homo sapiens PE=2 SV=1 - [B3KT34_HUMAN]	3	0.739617
Q96CP5	PMPCB protein (Fragment) OS=Homo sapiens GN=PMPCB PE=2 SV=2 - [Q96CP5_HUMAN]	5	0.739996
P51153	Ras-related protein Rab-13 OS=Homo sapiens GN=RAB13 PE=1 SV=1 - [RAB13_HUMAN]	2	0.740056
Q5VV42	Threonylcarbamoyladenosine tRNA methylthiotransferase OS=Homo sapiens GN=CDKAL1 PE=1 SV=1 - [CDKAL_HUMAN]	7	0.744074
Q96ME4	cDNA FLJ32471 fis, clone SKNMC2000322, highly similar to Peptidyl-tRNA hydrolase 2, mitochondrial (EC 3.1.1.29) OS=Homo sapiens PE=2 SV=2 - [Q96ME4_HUMAN]	2	0.744685
Q9Y277	Voltage-dependent anion-selective channel protein 3 OS=Homo sapiens GN=VDAC3 PE=1 SV=1 - [VDAC3_HUMAN]	11	0.745173
Q9Y5M8	Signal recognition particle receptor subunit beta OS=Homo sapiens GN=SRPRB PE=1 SV=3 - [SRPRB_HUMAN]	6	0.745415
E9PN91	Elongation factor 1-delta OS=Homo sapiens GN=EEF1D PE=4 SV=1 - [E9PN91_HUMAN]	2	0.745604
B4E022	Transketolase OS=Homo sapiens GN=TKT PE=2 SV=1 - [B4E022_HUMAN]	6	0.747025
Q9H6R6	Palmitoyltransferase ZDHHC6 OS=Homo sapiens GN=ZDHHC6 PE=1 SV=1 - [ZDHC6_HUMAN]	2	0.747382
Q7KYM9	ORF protein OS=Homo sapiens GN=ORF PE=2 SV=1 - [Q7KYM9_HUMAN]	6	0.748271
O14828	Secretory carrier-associated membrane protein 3 OS=Homo sapiens GN=SCAMP3 PE=1 SV=3 - [SCAM3_HUMAN]	2	0.748292
P28066	Proteasome subunit alpha type-5 OS=Homo sapiens GN=PSMA5 PE=1 SV=3 - [PSA5_HUMAN]	3	0.748503
H7C5A7	Acyl-coenzyme A thioesterase 8 (Fragment) OS=Homo sapiens GN=ACOT8 PE=4 SV=1 - [H7C5A7_HUMAN]	2	0.748857
B2RAH7	cDNA, FLJ94921, highly similar to Homo sapiens prolyl endopeptidase (PREP), mRNA OS=Homo sapiens PE=2 SV=1 - [B2RAH7_HUMAN]	2	0.752886
Q9NRG7	Epimerase family protein SDR39U1 OS=Homo sapiens GN=SDR39U1 PE=1 SV=2 - [D39U1_HUMAN]	4	0.753062
P26599	Polypyrimidine tract-binding protein 1 OS=Homo sapiens GN=PTBP1 PE=1 SV=1 - [PTBP1_HUMAN]	7	0.754027
Q9BT22	Chitobiosyldiphosphodolichol beta-mannosyltransferase OS=Homo sapiens GN=ALG1 PE=1 SV=2 - [ALG1_HUMAN]	3	0.754608
F8W0A9	Aldehyde dehydrogenase, mitochondrial OS=Homo sapiens GN=ALDH2 PE=3 SV=1 - [F8W0A9_HUMAN]	12	0.754642
Q7RTQ9	Kinesin light chain 1A OS=Homo sapiens GN=KNS2 PE=2 SV=1 - [Q7RTQ9_HUMAN]	2	0.755078
E9PH29	Thioredoxin-dependent peroxide reductase, mitochondrial OS=Homo sapiens GN=PRDX3 PE=4 SV=1 - [E9PH29_HUMAN]	3	0.756946
P26641	Elongation factor 1-gamma OS=Homo sapiens GN=EEF1G PE=1 SV=3 - [EF1G_HUMAN]	12	0.758406
Q5SV24	ATPase family, AAA domain containing 3A (Fragment) OS=Homo sapiens GN=ATAD3A PE=2 SV=1 - [Q5SV24_HUMAN]	4	0.762564
E9PCY7	Heterogeneous nuclear ribonucleoprotein H, N-terminally processed OS=Homo sapiens GN=HNRNPH1 PE=4 SV=1 - [E9PCY7_HUMAN]	7	0.763046
P09211	Glutathione S-transferase P OS=Homo sapiens GN=GSTP1 PE=1 SV=2 - [GSTP1_HUMAN]	7	0.763561
Q96HX3	Similar to ribophorin I (Fragment) OS=Homo sapiens PE=2 SV=1 - [Q96HX3_HUMAN]	4	0.763615
P35232	Prohibitin OS=Homo sapiens GN=PHB PE=1 SV=1 - [PHB_HUMAN]	6	0.76424
P17987	T-complex protein 1 subunit alpha OS=Homo sapiens GN=TCP1 PE=1 SV=1 - [TCPA_HUMAN]	11	0.764529
Q5T6W5	Heterogeneous nuclear ribonucleoprotein K OS=Homo sapiens GN=HNRNPK PE=2 SV=1 - [Q5T6W5_HUMAN]	10	0.765108
Q5HYG8	Putative uncharacterized protein DKFZp686P09201 OS=Homo sapiens GN=DKFZp686P09201 PE=2 SV=1 - [Q5HYG8_HUMAN]	7	0.766852
P40925	Malate dehydrogenase, cytoplasmic OS=Homo sapiens GN=MDH1 PE=1 SV=4 - [MDHC_HUMAN]	4	0.766975
B3KUZ8	Aspartate aminotransferase OS=Homo sapiens PE=2 SV=1 - [B3KUZ8_HUMAN]	11	0.767552
B7Z6T7	cDNA FLJ54852, highly similar to Mus musculus ubiquitin associated domain containing 2 (Ubac2), mRNA OS=Homo sapiens PE=2 SV=1 - [B7Z6T7_HUMAN]	2	0.768108
P60866	40S ribosomal protein S20 OS=Homo sapiens GN=RPS20 PE=1 SV=1 - [RS20_HUMAN]	2	0.76931
Q59ET3	Chaperonin containing TCP1, subunit 6A isoform a variant (Fragment) OS=Homo sapiens PE=2 SV=1 - [Q59ET3_HUMAN]	8	0.769949
Q92945	Far upstream element-binding protein 2 OS=Homo sapiens GN=KHSRP PE=1 SV=4 - [FUBP2_HUMAN]	6	0.770671
B4DJA5	Ras-related protein Rab-5A OS=Homo sapiens GN=RAB5A PE=2 SV=1 - [B4DJA5_HUMAN]	3	0.770709
Q0QF37	Malate dehydrogenase (Fragment) OS=Homo sapiens GN=MDH2 PE=2 SV=1 - [Q0QF37_HUMAN]	10	0.77407
Q8TA90	Similar to Elongation factor 2b (Fragment) OS=Homo sapiens PE=2 SV=1 - [Q8TA90_HUMAN]	2	0.774775
Q9HCC0	Methylcrotonoyl-CoA carboxylase beta chain, mitochondrial OS=Homo sapiens GN=MCCC2 PE=1 SV=1 - [MCCB_HUMAN]	9	0.774986
P25788	Proteasome subunit alpha type-3 OS=Homo sapiens GN=PSMA3 PE=1 SV=2 - [PSA3_HUMAN]	2	0.776508
B4DW52	cDNA FLJ55253, highly similar to Actin, cytoplasmic 1 OS=Homo sapiens PE=2 SV=1 - [B4DW52_HUMAN]	12	0.776551
P11021	78 kDa glucose-regulated protein OS=Homo sapiens GN=HSPA5 PE=1 SV=2 - [GRP78_HUMAN]	9	0.776728
B7SBB1	Aryl hydrocarbon receptor interacting protein OS=Homo sapiens GN=AIP PE=4 SV=1 - [B7SBB1_HUMAN]	4	0.777034
P45880	Voltage-dependent anion-selective channel protein 2 OS=Homo sapiens GN=VDAC2 PE=1 SV=2 - [VDAC2_HUMAN]	13	0.777383
Q6FGY5	CKAP1 protein OS=Homo sapiens GN=CKAP1 PE=2 SV=1 - [Q6FGY5_HUMAN]	2	0.778177
B7Z254	Protein disulfide-isomerase A6 OS=Homo sapiens GN=PDIA6 PE=2 SV=1 - [B7Z254_HUMAN]	3	0.778304
E9PMI6	Methylosome subunit pICln OS=Homo sapiens GN=CLNS1A PE=4 SV=1 - [E9PMI6_HUMAN]	2	0.778343
P53004	Biliverdin reductase A OS=Homo sapiens GN=BLVRA PE=1 SV=2 - [BIEA_HUMAN]	3	0.778714
Q96F25	UDP-N-acetylglucosamine transferase subunit ALG14 homolog OS=Homo sapiens GN=ALG14 PE=2 SV=1 - [ALG14_HUMAN]	2	0.779
Q9Y3F4	Serine-threonine kinase receptor-associated protein OS=Homo sapiens GN=STRAP PE=1 SV=1 - [STRAP_HUMAN]	7	0.782183
P25705	ATP synthase subunit alpha, mitochondrial OS=Homo sapiens GN=ATP5A1 PE=1 SV=1 - [ATPA_HUMAN]	10	0.782338
Q15374	Phosphoribosylamine--glycine ligase OS=Homo sapiens GN=PURD PE=2 SV=1 - [Q15374_HUMAN]	3	0.782644
P37837	Transaldolase OS=Homo sapiens GN=TALDO1 PE=1 SV=2 - [TALDO_HUMAN]	4	0.782835
P68104	Elongation factor 1-alpha 1 OS=Homo sapiens GN=EEF1A1 PE=1 SV=1 - [EF1A1_HUMAN]	9	0.783426
H0YM00	Retinal dehydrogenase 2 OS=Homo sapiens GN=ALDH1A2 PE=3 SV=1 - [H0YM00_HUMAN]	2	0.784376
B3KN29	cDNA FLJ13371 fis, clone PLACE1000656, highly similar to PRA1 family protein 2 OS=Homo sapiens PE=2 SV=1 - [B3KN29_HUMAN]	2	0.785152
J3QT28	Mitotic checkpoint protein BUB3 (Fragment) OS=Homo sapiens GN=BUB3 PE=4 SV=1 - [J3QT28_HUMAN]	4	0.78847
B2RB07	cDNA, FLJ95243, highly similar to Homo sapiens ubiquitin carboxyl-terminal hydrolase L5 (UCHL5), mRNA OS=Homo sapiens PE=2 SV=1 - [B2RB07_HUMAN]	4	0.789421
B4DUR8	T-complex protein 1 subunit gamma OS=Homo sapiens GN=CCT3 PE=2 SV=1 - [B4DUR8_HUMAN]	9	0.789957
Q15181	Inorganic pyrophosphatase OS=Homo sapiens GN=PPA1 PE=1 SV=2 - [IPYR_HUMAN]	2	0.790455
B4DZ87	cDNA FLJ57240, highly similar to Mitochondrial proteins import receptor OS=Homo sapiens PE=2 SV=1 - [B4DZ87_HUMAN]	4	0.794996
A8K7N0	cDNA FLJ75556, highly similar to Homo sapiens ribosomal protein L14, mRNA OS=Homo sapiens PE=2 SV=1 - [A8K7N0_HUMAN]	2	0.795372
P04406	Glyceraldehyde-3-phosphate dehydrogenase OS=Homo sapiens GN=GAPDH PE=1 SV=3 - [G3P_HUMAN]	12	0.796925
Q9H9B4	Sideroflexin-1 OS=Homo sapiens GN=SFXN1 PE=1 SV=4 - [SFXN1_HUMAN]	5	0.798404
B7Z792	cDNA FLJ53932, highly similar to NADH-ubiquinone oxidoreductase 49 kDa subunit, mitochondrial (EC 1.6.5.3) OS=Homo sapiens PE=2 SV=1 - [B7Z792_HUMAN]	2	0.798515
Q15365	Poly(rC)-binding protein 1 OS=Homo sapiens GN=PCBP1 PE=1 SV=2 - [PCBP1_HUMAN]	8	0.79876
Q9Y3Z3	SAM domain and HD domain-containing protein 1 OS=Homo sapiens GN=SAMHD1 PE=1 SV=2 - [SAMH1_HUMAN]	2	0.799926
Q13347	Eukaryotic translation initiation factor 3 subunit I OS=Homo sapiens GN=EIF3I PE=1 SV=1 - [EIF3I_HUMAN]	6	0.802142
B4DN45	S-adenosylmethionine synthase OS=Homo sapiens GN=MAT2A PE=2 SV=1 - [B4DN45_HUMAN]	2	0.802262
B4DF70	cDNA FLJ60461, highly similar to Peroxiredoxin-2 (EC 1.11.1.15) OS=Homo sapiens PE=2 SV=1 - [B4DF70_HUMAN]	4	0.803283
P22234	Multifunctional protein ADE2 OS=Homo sapiens GN=PAICS PE=1 SV=3 - [PUR6_HUMAN]	9	0.803292
Q07065	Cytoskeleton-associated protein 4 OS=Homo sapiens GN=CKAP4 PE=1 SV=2 - [CKAP4_HUMAN]	14	0.805841
H7C3T4	Peroxiredoxin-4 (Fragment) OS=Homo sapiens GN=PRDX4 PE=4 SV=1 - [H7C3T4_HUMAN]	2	0.807592
P14618	Pyruvate kinase isozymes M1/M2 OS=Homo sapiens GN=PKM PE=1 SV=4 - [KPYM_HUMAN]	16	0.807886
Q5T7C4	High mobility group protein B1 OS=Homo sapiens GN=HMGB1 PE=2 SV=1 - [Q5T7C4_HUMAN]	2	0.811899
B4DE36	Glucose-6-phosphate isomerase OS=Homo sapiens PE=2 SV=1 - [B4DE36_HUMAN]	6	0.812833
A5PLK7	RCC2 protein (Fragment) OS=Homo sapiens GN=RCC2 PE=2 SV=1 - [A5PLK7_HUMAN]	2	0.814016
Q9H3L0	Methylmalonic aciduria and homocystinuria type D protein, mitochondrial OS=Homo sapiens GN=MMADHC PE=1 SV=2 - [MMAD_HUMAN]	2	0.81462
Q5BKY2	EIF3H protein OS=Homo sapiens GN=EIF3H PE=2 SV=1 - [Q5BKY2_HUMAN]	2	0.815147
B7Z4V2	cDNA FLJ51907, highly similar to Stress-70 protein, mitochondrial OS=Homo sapiens PE=2 SV=1 - [B7Z4V2_HUMAN]	13	0.815604
I6L8F9	Poly(rC)-binding protein 2 OS=Homo sapiens GN=PCBP2 PE=4 SV=1 - [I6L8F9_HUMAN]	6	0.815952
Q53HV2	Chaperonin containing TCP1, subunit 7 (Eta) variant (Fragment) OS=Homo sapiens PE=2 SV=1 - [Q53HV2_HUMAN]	7	0.815997
B3GQS7	Mitochondrial heat shock 60kD protein 1 variant 1 OS=Homo sapiens GN=HSPD1 PE=2 SV=1 - [B3GQS7_HUMAN]	12	0.81653
Q13445	Transmembrane emp24 domain-containing protein 1 OS=Homo sapiens GN=TMED1 PE=1 SV=1 - [TMED1_HUMAN]	5	0.816551
B2R7M3	cDNA, FLJ93510, highly similar to Homo sapiens JTV1 gene (JTV1), mRNA OS=Homo sapiens PE=2 SV=1 - [B2R7M3_HUMAN]	5	0.816693
P17812	CTP synthase 1 OS=Homo sapiens GN=CTPS1 PE=1 SV=2 - [PYRG1_HUMAN]	7	0.818346
P63104	14-3-3 protein zeta/delta OS=Homo sapiens GN=YWHAZ PE=1 SV=1 - [1433Z_HUMAN]	5	0.819984
B4DXB9	cDNA FLJ58300, highly similar to Seryl-tRNA synthetase, mitochondrial (EC 6.1.1.11) OS=Homo sapiens PE=2 SV=1 - [B4DXB9_HUMAN]	2	0.821862
B4DLP6	Serine/threonine-protein phosphatase OS=Homo sapiens PE=2 SV=1 - [B4DLP6_HUMAN]	4	0.822486
P08758	Annexin A5 OS=Homo sapiens GN=ANXA5 PE=1 SV=2 - [ANXA5_HUMAN]	6	0.823989
G5E9B2	Chaperonin containing TCP1, subunit 8 (Theta), isoform CRA_a OS=Homo sapiens GN=CCT8 PE=3 SV=1 - [G5E9B2_HUMAN]	17	0.824242
F5H308	L-lactate dehydrogenase OS=Homo sapiens GN=LDHA PE=3 SV=1 - [F5H308_HUMAN]	4	0.825602
A8K6K8	cDNA FLJ77325 OS=Homo sapiens PE=2 SV=1 - [A8K6K8_HUMAN]	4	0.825665
O60664	Perilipin-3 OS=Homo sapiens GN=PLIN3 PE=1 SV=3 - [PLIN3_HUMAN]	4	0.826791
B2R9I9	cDNA, FLJ94417, highly similar to Homo sapiens WD repeat domain 57 (U5 snRNP specific) (WDR57), mRNA OS=Homo sapiens PE=2 SV=1 - [B2R9I9_HUMAN]	3	0.827756
P12277	Creatine kinase B-type OS=Homo sapiens GN=CKB PE=1 SV=1 - [KCRB_HUMAN]	7	0.828706
J3KTF8	Rho GDP-dissociation inhibitor 1 (Fragment) OS=Homo sapiens GN=ARHGDIA PE=4 SV=1 - [J3KTF8_HUMAN]	3	0.831236
Q53G42	mRNA decapping enzyme variant (Fragment) OS=Homo sapiens PE=2 SV=1 - [Q53G42_HUMAN]	2	0.831241
B4DVI7	cDNA FLJ54176, highly similar to Signal recognition particle 68 kDa protein OS=Homo sapiens PE=2 SV=1 - [B4DVI7_HUMAN]	3	0.831361
B4DP10	cDNA FLJ55118, highly similar to Secretory carrier-associated membrane protein 1 OS=Homo sapiens PE=2 SV=1 - [B4DP10_HUMAN]	2	0.831425
P07195	L-lactate dehydrogenase B chain OS=Homo sapiens GN=LDHB PE=1 SV=2 - [LDHB_HUMAN]	9	0.831964
B2R4P2	cDNA, FLJ92164, highly similar to Homo sapiens peroxiredoxin 1 (PRDX1), mRNA OS=Homo sapiens PE=2 SV=1 - [B2R4P2_HUMAN]	6	0.833028
P62140	Serine/threonine-protein phosphatase PP1-beta catalytic subunit OS=Homo sapiens GN=PPP1CB PE=1 SV=3 - [PP1B_HUMAN]	2	0.833388
Q86TL9	DnaJ (Hsp40) homolog, subfamily A, member 1, isoform CRA_b OS=Homo sapiens GN=DNAJA1 PE=2 SV=1 - [Q86TL9_HUMAN]	2	0.833545
P52907	F-actin-capping protein subunit alpha-1 OS=Homo sapiens GN=CAPZA1 PE=1 SV=3 - [CAZA1_HUMAN]	5	0.835121
Q9BV20	Methylthioribose-1-phosphate isomerase OS=Homo sapiens GN=MRI1 PE=1 SV=1 - [MTNA_HUMAN]	2	0.836398
Q15717	ELAV-like protein 1 OS=Homo sapiens GN=ELAVL1 PE=1 SV=2 - [ELAV1_HUMAN]	3	0.836836
P07737	Profilin-1 OS=Homo sapiens GN=PFN1 PE=1 SV=2 - [PROF1_HUMAN]	3	0.836954
B2R7P6	cDNA, FLJ93543, highly similar to Homo sapiens phosphotidylinositol transfer protein, beta (PITPNB),mRNA OS=Homo sapiens PE=2 SV=1 - [B2R7P6_HUMAN]	4	0.838575
Q5HYD9	Putative uncharacterized protein DKFZp686M0619 (Fragment) OS=Homo sapiens GN=DKFZp686M0619 PE=2 SV=1 - [Q5HYD9_HUMAN]	4	0.8393
B7Z361	cDNA FLJ50772, highly similar to Reticulon-3 OS=Homo sapiens PE=2 SV=1 - [B7Z361_HUMAN]	5	0.840223
B4DXX7	ATP-dependent RNA helicase DDX3Y OS=Homo sapiens GN=DDX3Y PE=2 SV=1 - [B4DXX7_HUMAN]	3	0.840445
F8VTY8	Proliferation-associated protein 2G4 OS=Homo sapiens GN=PA2G4 PE=4 SV=1 - [F8VTY8_HUMAN]	4	0.84213
Q9NQ88	Fructose-2,6-bisphosphatase TIGAR OS=Homo sapiens GN=TIGAR PE=1 SV=1 - [TIGAR_HUMAN]	2	0.842263
P50395	Rab GDP dissociation inhibitor beta OS=Homo sapiens GN=GDI2 PE=1 SV=2 - [GDIB_HUMAN]	2	0.842401
E7EMC6	Annexin OS=Homo sapiens GN=ANXA6 PE=3 SV=1 - [E7EMC6_HUMAN]	2	0.842825
P31930	Cytochrome b-c1 complex subunit 1, mitochondrial OS=Homo sapiens GN=UQCRC1 PE=1 SV=3 - [QCR1_HUMAN]	6	0.843196
P13489	Ribonuclease inhibitor OS=Homo sapiens GN=RNH1 PE=1 SV=2 - [RINI_HUMAN]	3	0.844092
E9PHS0	LanC-like protein 1 (Fragment) OS=Homo sapiens GN=LANCL1 PE=4 SV=1 - [E9PHS0_HUMAN]	2	0.844456
Q96KB5	Lymphokine-activated killer T-cell-originated protein kinase OS=Homo sapiens GN=PBK PE=1 SV=3 - [TOPK_HUMAN]	2	0.845218
P54136	Arginine--tRNA ligase, cytoplasmic OS=Homo sapiens GN=RARS PE=1 SV=2 - [SYRC_HUMAN]	10	0.848388
B1AK87	Capping protein (Actin filament) muscle Z-line, beta OS=Homo sapiens GN=CAPZB PE=4 SV=1 - [B1AK87_HUMAN]	2	0.849739
P04075	Fructose-bisphosphate aldolase A OS=Homo sapiens GN=ALDOA PE=1 SV=2 - [ALDOA_HUMAN]	10	0.849864
P68371	Tubulin beta-4B chain OS=Homo sapiens GN=TUBB4B PE=1 SV=1 - [TBB4B_HUMAN]	2	0.849929
P24534	Elongation factor 1-beta OS=Homo sapiens GN=EEF1B2 PE=1 SV=3 - [EF1B_HUMAN]	2	0.850845
B7Z2Z8	T-complex protein 1 subunit delta OS=Homo sapiens PE=2 SV=1 - [B7Z2Z8_HUMAN]	11	0.851318
B7Z8S4	cDNA FLJ55316 OS=Homo sapiens PE=2 SV=1 - [B7Z8S4_HUMAN]	2	0.852754
P60174	Triosephosphate isomerase OS=Homo sapiens GN=TPI1 PE=1 SV=3 - [TPIS_HUMAN]	13	0.853041
P18669	Phosphoglycerate mutase 1 OS=Homo sapiens GN=PGAM1 PE=1 SV=2 - [PGAM1_HUMAN]	7	0.855304
O95801	Tetratricopeptide repeat protein 4 OS=Homo sapiens GN=TTC4 PE=1 SV=3 - [TTC4_HUMAN]	2	0.855628
Q05DH1	Proteasome subunit alpha type (Fragment) OS=Homo sapiens GN=PSMA7 PE=2 SV=1 - [Q05DH1_HUMAN]	5	0.856877
B4DL86	6-phosphogluconate dehydrogenase, decarboxylating OS=Homo sapiens PE=2 SV=1 - [B4DL86_HUMAN]	3	0.858014
B4DP44	cDNA FLJ60751, highly similar to Protein arginine N-methyltransferase 3 (EC 2.1.1.-) OS=Homo sapiens PE=2 SV=1 - [B4DP44_HUMAN]	2	0.859011
B4DU83	cDNA FLJ54157, highly similar to Chaperone-activity of bc1 complex-like, mitochondrial OS=Homo sapiens PE=2 SV=1 - [B4DU83_HUMAN]	2	0.859284
P12004	Proliferating cell nuclear antigen OS=Homo sapiens GN=PCNA PE=1 SV=1 - [PCNA_HUMAN]	6	0.859717
Q15819	Ubiquitin-conjugating enzyme E2 variant 2 OS=Homo sapiens GN=UBE2V2 PE=1 SV=4 - [UB2V2_HUMAN]	5	0.861576
Q07812	Apoptosis regulator BAX OS=Homo sapiens GN=BAX PE=1 SV=1 - [BAX_HUMAN]	3	0.863742
I3L430	Heme oxygenase 2 OS=Homo sapiens GN=HMOX2 PE=4 SV=1 - [I3L430_HUMAN]	19	0.863819
P62258	14-3-3 protein epsilon OS=Homo sapiens GN=YWHAE PE=1 SV=1 - [1433E_HUMAN]	10	0.864045
P23526	Adenosylhomocysteinase OS=Homo sapiens GN=AHCY PE=1 SV=4 - [SAHH_HUMAN]	11	0.866788
B3KQ25	Proteasome activator complex subunit 3 OS=Homo sapiens GN=PSME3 PE=2 SV=1 - [B3KQ25_HUMAN]	4	0.866971
P49411	Elongation factor Tu, mitochondrial OS=Homo sapiens GN=TUFM PE=1 SV=2 - [EFTU_HUMAN]	6	0.870133
P61981	14-3-3 protein gamma OS=Homo sapiens GN=YWHAG PE=1 SV=2 - [1433G_HUMAN]	3	0.870526
F6T1Q0	2',5'-phosphodiesterase 12 OS=Homo sapiens GN=PDE12 PE=4 SV=1 - [F6T1Q0_HUMAN]	2	0.872271
B4DXZ1	Asparagine synthetase OS=Homo sapiens PE=2 SV=1 - [B4DXZ1_HUMAN]	13	0.872295
B7Z972	Protein-L-isoaspartate O-methyltransferase OS=Homo sapiens GN=PCMT1 PE=2 SV=1 - [B7Z972_HUMAN]	4	0.872323
P52597	Heterogeneous nuclear ribonucleoprotein F OS=Homo sapiens GN=HNRNPF PE=1 SV=3 - [HNRPF_HUMAN]	6	0.872461
H0YNW5	Deoxyuridine 5'-triphosphate nucleotidohydrolase, mitochondrial OS=Homo sapiens GN=DUT PE=4 SV=1 - [H0YNW5_HUMAN]	4	0.872663
B4DUS9	3'(2'),5'-bisphosphate nucleotidase 1 OS=Homo sapiens GN=BPNT1 PE=2 SV=1 - [B4DUS9_HUMAN]	4	0.873509
A8K088	cDNA FLJ78614, highly similar to Homo sapiens eukaryotic translation initiation factor 4A, isoform 1 (EIF4A1), mRNA OS=Homo sapiens PE=2 SV=1 - [A8K088_HUMAN]	11	0.873842
A8MV37	Protein SEC13 homolog OS=Homo sapiens GN=SEC13 PE=4 SV=1 - [A8MV37_HUMAN]	2	0.877402
P22626	Heterogeneous nuclear ribonucleoproteins A2/B1 OS=Homo sapiens GN=HNRNPA2B1 PE=1 SV=2 - [ROA2_HUMAN]	2	0.878251
P00492	Hypoxanthine-guanine phosphoribosyltransferase OS=Homo sapiens GN=HPRT1 PE=1 SV=2 - [HPRT_HUMAN]	4	0.879242
Q14145	Kelch-like ECH-associated protein 1 OS=Homo sapiens GN=KEAP1 PE=1 SV=2 - [KEAP1_HUMAN]	2	0.881686
H3BLU7	Aflatoxin B1 aldehyde reductase member 2 (Fragment) OS=Homo sapiens GN=AKR7A2 PE=4 SV=1 - [H3BLU7_HUMAN]	2	0.883508
B4DW90	cDNA FLJ58737, highly similar to Splicing factor 3A subunit 3 OS=Homo sapiens PE=2 SV=1 - [B4DW90_HUMAN]	2	0.883536
Q68CR9	Aspartate--tRNA ligase, cytoplasmic OS=Homo sapiens GN=DKFZp781B11202 PE=2 SV=1 - [Q68CR9_HUMAN]	3	0.884219
O00273	DNA fragmentation factor subunit alpha OS=Homo sapiens GN=DFFA PE=1 SV=1 - [DFFA_HUMAN]	2	0.884505
Q8N6F2	MRPS27 protein OS=Homo sapiens PE=2 SV=1 - [Q8N6F2_HUMAN]	2	0.884569
Q14558	Phosphoribosyl pyrophosphate synthase-associated protein 1 OS=Homo sapiens GN=PRPSAP1 PE=1 SV=2 - [KPRA_HUMAN]	2	0.885767
B7Z6M1	Plastin-3 OS=Homo sapiens GN=PLS3 PE=2 SV=1 - [B7Z6M1_HUMAN]	13	0.88689
P35249	Replication factor C subunit 4 OS=Homo sapiens GN=RFC4 PE=1 SV=2 - [RFC4_HUMAN]	3	0.886975
B7Z410	cDNA FLJ50791, highly similar to Nitrilase homolog 1 (EC 3.5.-.-) OS=Homo sapiens PE=2 SV=1 - [B7Z410_HUMAN]	2	0.8888
Q9NX40	OCIA domain-containing protein 1 OS=Homo sapiens GN=OCIAD1 PE=1 SV=1 - [OCAD1_HUMAN]	6	0.890272
H0YCN4	DCN1-like protein 5 (Fragment) OS=Homo sapiens GN=DCUN1D5 PE=4 SV=1 - [H0YCN4_HUMAN]	3	0.891055
H0YDS9	Nuclear autoantigenic sperm protein (Fragment) OS=Homo sapiens GN=NASP PE=4 SV=1 - [H0YDS9_HUMAN]	3	0.892459
B4DY23	cDNA FLJ61188, highly similar to Basigin OS=Homo sapiens PE=2 SV=1 - [B4DY23_HUMAN]	3	0.893724
B4DHX4	cDNA FLJ52902, highly similar to Rab GDP dissociation inhibitor alpha OS=Homo sapiens PE=2 SV=1 - [B4DHX4_HUMAN]	2	0.893746
Q53HF2	Heat shock 70kDa protein 8 isoform 2 variant (Fragment) OS=Homo sapiens PE=2 SV=1 - [Q53HF2_HUMAN]	17	0.893881
Q5QTQ6	MSTP010 OS=Homo sapiens PE=2 SV=1 - [Q5QTQ6_HUMAN]	2	0.893966
B7Z6B3	cDNA FLJ53094, highly similar to Receptor expression-enhancing protein 5 OS=Homo sapiens PE=2 SV=1 - [B7Z6B3_HUMAN]	2	0.896346
Q9UBV8	Peflin OS=Homo sapiens GN=PEF1 PE=1 SV=1 - [PEF1_HUMAN]	2	0.897468
P78371	T-complex protein 1 subunit beta OS=Homo sapiens GN=CCT2 PE=1 SV=4 - [TCPB_HUMAN]	15	0.903341
B4DHG0	Dihydrolipoyl dehydrogenase, mitochondrial OS=Homo sapiens GN=DLD PE=2 SV=1 - [B4DHG0_HUMAN]	3	0.904374
B4DEM9	cDNA FLJ52257, highly similar to Polymerase delta-interacting protein 2 OS=Homo sapiens PE=2 SV=1 - [B4DEM9_HUMAN]	7	0.907063
P30837	Aldehyde dehydrogenase X, mitochondrial OS=Homo sapiens GN=ALDH1B1 PE=1 SV=3 - [AL1B1_HUMAN]	5	0.908619
Q9BQA1	Methylosome protein 50 OS=Homo sapiens GN=WDR77 PE=1 SV=1 - [MEP50_HUMAN]	2	0.908658
H0Y4R1	Inosine-5'-monophosphate dehydrogenase 2 (Fragment) OS=Homo sapiens GN=IMPDH2 PE=3 SV=1 - [H0Y4R1_HUMAN]	15	0.908735
A8K7A4	cDNA FLJ76904, highly similar to Homo sapiens methionine adenosyltransferase II, beta (MAT2B), transcript variant 2, mRNA OS=Homo sapiens PE=2 SV=1 - [A8K7A4_HUMAN]	2	0.909218
Q04917	14-3-3 protein eta OS=Homo sapiens GN=YWHAH PE=1 SV=4 - [1433F_HUMAN]	3	0.91247
O14929	Histone acetyltransferase type B catalytic subunit OS=Homo sapiens GN=HAT1 PE=1 SV=1 - [HAT1_HUMAN]	5	0.91546
A8K9U0	cDNA FLJ78260, highly similar to Homo sapiens RNA binding motif protein 4, mRNA OS=Homo sapiens PE=2 SV=1 - [A8K9U0_HUMAN]	3	0.917848
O00154	Cytosolic acyl coenzyme A thioester hydrolase OS=Homo sapiens GN=ACOT7 PE=1 SV=3 - [BACH_HUMAN]	2	0.918019
P30566	Adenylosuccinate lyase OS=Homo sapiens GN=ADSL PE=1 SV=2 - [PUR8_HUMAN]	3	0.91815
B1AK85	Capping protein (Actin filament) muscle Z-line, beta OS=Homo sapiens GN=CAPZB PE=2 SV=1 - [B1AK85_HUMAN]	1	0.919157
P08107	Heat shock 70 kDa protein 1A/1B OS=Homo sapiens GN=HSPA1A PE=1 SV=5 - [HSP71_HUMAN]	16	0.919776
A8K486	Peptidyl-prolyl cis-trans isomerase OS=Homo sapiens PE=2 SV=1 - [A8K486_HUMAN]	8	0.923132
Q86X55	Histone-arginine methyltransferase CARM1 OS=Homo sapiens GN=CARM1 PE=1 SV=3 - [CARM1_HUMAN]	2	0.923513
A8K8E1	TBC1 domain family member 15 OS=Homo sapiens GN=TBC1D15 PE=2 SV=1 - [A8K8E1_HUMAN]	2	0.925618
E9PKG1	Protein arginine N-methyltransferase 1 OS=Homo sapiens GN=PRMT1 PE=4 SV=1 - [E9PKG1_HUMAN]	11	0.927391
P23284	Peptidyl-prolyl cis-trans isomerase B OS=Homo sapiens GN=PPIB PE=1 SV=2 - [PPIB_HUMAN]	6	0.927951
E9PFH8	Lupus La protein OS=Homo sapiens GN=SSB PE=4 SV=1 - [E9PFH8_HUMAN]	4	0.928897
P27348	14-3-3 protein theta OS=Homo sapiens GN=YWHAQ PE=1 SV=1 - [1433T_HUMAN]	9	0.929124
Q9UJW0	Dynactin subunit 4 OS=Homo sapiens GN=DCTN4 PE=1 SV=1 - [DCTN4_HUMAN]	4	0.93207
Q06124	Tyrosine-protein phosphatase non-receptor type 11 OS=Homo sapiens GN=PTPN11 PE=1 SV=2 - [PTN11_HUMAN]	2	0.934041
P15121	Aldose reductase OS=Homo sapiens GN=AKR1B1 PE=1 SV=3 - [ALDR_HUMAN]	5	0.936203
B4DEK4	Sorting nexin-2 OS=Homo sapiens GN=SNX2 PE=2 SV=1 - [B4DEK4_HUMAN]	2	0.9368
Q99714	3-hydroxyacyl-CoA dehydrogenase type-2 OS=Homo sapiens GN=HSD17B10 PE=1 SV=3 - [HCD2_HUMAN]	8	0.939738
O95336	6-phosphogluconolactonase OS=Homo sapiens GN=PGLS PE=1 SV=2 - [6PGL_HUMAN]	3	0.940031
Q5HYB6	Putative uncharacterized protein DKFZp686J1372 OS=Homo sapiens GN=DKFZp686J1372 PE=2 SV=1 - [Q5HYB6_HUMAN]	6	0.940135
B4DYB2	cDNA FLJ52802, highly similar to Eukaryotic translation initiation factor 3subunit 6-interacting protein OS=Homo sapiens PE=2 SV=1 - [B4DYB2_HUMAN]	5	0.943644
P05198	Eukaryotic translation initiation factor 2 subunit 1 OS=Homo sapiens GN=EIF2S1 PE=1 SV=3 - [IF2A_HUMAN]	2	0.945412
A6NLJ7	Ubiquitin carboxyl-terminal esterase L1 (Ubiquitin thiolesterase), isoform CRA_a OS=Homo sapiens GN=UCHL1 PE=2 SV=1 - [A6NLJ7_HUMAN]	3	0.946138
O75131	Copine-3 OS=Homo sapiens GN=CPNE3 PE=1 SV=1 - [CPNE3_HUMAN]	4	0.946864
B4DP09	cDNA FLJ53072, highly similar to Calponin-3 OS=Homo sapiens PE=2 SV=1 - [B4DP09_HUMAN]	7	0.948851
P63244	Guanine nucleotide-binding protein subunit beta-2-like 1 OS=Homo sapiens GN=GNB2L1 PE=1 SV=3 - [GBLP_HUMAN]	11	0.949276
F2Z2S8	40S ribosomal protein S3 OS=Homo sapiens GN=RPS3 PE=4 SV=1 - [F2Z2S8_HUMAN]	5	0.949303
Q9H3P7	Golgi resident protein GCP60 OS=Homo sapiens GN=ACBD3 PE=1 SV=4 - [GCP60_HUMAN]	2	0.951284
Q96NB5	Chromosome 3 open reading frame 33, isoform CRA_b OS=Homo sapiens GN=C3orf33 PE=2 SV=1 - [Q96NB5_HUMAN]	2	0.954115
H3BSM7	UPF0420 protein C16orf58 OS=Homo sapiens GN=C16orf58 PE=4 SV=1 - [H3BSM7_HUMAN]	5	0.954405
Q96BW5	Phosphotriesterase-related protein OS=Homo sapiens GN=PTER PE=1 SV=1 - [PTER_HUMAN]	3	0.957964
B4DW94	Ras-related protein Rap-1b OS=Homo sapiens GN=RAP1B PE=2 SV=1 - [B4DW94_HUMAN]	2	0.958341
P15531	Nucleoside diphosphate kinase A OS=Homo sapiens GN=NME1 PE=1 SV=1 - [NDKA_HUMAN]	4	0.960677
B4E241	Serine/arginine-rich-splicing factor 3 OS=Homo sapiens GN=SRSF3 PE=2 SV=1 - [B4E241_HUMAN]	2	0.963629
B2R9U2	cDNA, FLJ94557, highly similar to Homo sapiens FK506 binding protein 4, 59kDa (FKBP4), mRNA OS=Homo sapiens PE=2 SV=1 - [B2R9U2_HUMAN]	3	0.964306
Q5R370	Calcyclin binding protein OS=Homo sapiens GN=CACYBP PE=2 SV=1 - [Q5R370_HUMAN]	3	0.967724
B4DM74	60S ribosomal protein L18a OS=Homo sapiens GN=RPL18A PE=2 SV=1 - [B4DM74_HUMAN]	2	0.967921
B4DWZ5	Mitochondrial carnitine/acylcarnitine carrier protein OS=Homo sapiens GN=SLC25A20 PE=2 SV=1 - [B4DWZ5_HUMAN]	4	0.969799
Q59F95	TBC1 domain family, member 13 variant (Fragment) OS=Homo sapiens PE=2 SV=1 - [Q59F95_HUMAN]	2	0.976592
Q5TFE4	5'-nucleotidase domain-containing protein 1 OS=Homo sapiens GN=NT5DC1 PE=1 SV=1 - [NT5D1_HUMAN]	11	0.978831
P07954	Fumarate hydratase, mitochondrial OS=Homo sapiens GN=FH PE=1 SV=3 - [FUMH_HUMAN]	2	0.979683
Q9BTE3	Mini-chromosome maintenance complex-binding protein OS=Homo sapiens GN=MCMBP PE=1 SV=2 - [MCMBP_HUMAN]	7	0.98146
B4DZY9	cDNA FLJ59103, highly similar to T-complex protein 1 subunit epsilon OS=Homo sapiens PE=2 SV=1 - [B4DZY9_HUMAN]	4	0.981777
B2R6T7	Ribose-phosphate pyrophosphokinase OS=Homo sapiens PE=2 SV=1 - [B2R6T7_HUMAN]	3	0.98316
P37802	Transgelin-2 OS=Homo sapiens GN=TAGLN2 PE=1 SV=3 - [TAGL2_HUMAN]	3	0.987971
Q06203	Amidophosphoribosyltransferase OS=Homo sapiens GN=PPAT PE=1 SV=1 - [PUR1_HUMAN]	4	0.988161
Q6IBG5	MYL6 protein OS=Homo sapiens GN=MYL6 PE=2 SV=1 - [Q6IBG5_HUMAN]	2	0.988524
Q6NTA2	HNRNPL protein (Fragment) OS=Homo sapiens GN=HNRNPL PE=2 SV=2 - [Q6NTA2_HUMAN]	5	0.995094
O95870	Abhydrolase domain-containing protein 16A OS=Homo sapiens GN=ABHD16A PE=1 SV=3 - [ABHGA_HUMAN]	5	1.00127
F8W1A4	Adenylate kinase 2, mitochondrial OS=Homo sapiens GN=AK2 PE=3 SV=1 - [F8W1A4_HUMAN]	4	1.00622
H3BMT0	Hematological and neurological-expressed 1-like protein (Fragment) OS=Homo sapiens GN=HN1L PE=4 SV=1 - [H3BMT0_HUMAN]	2	1.00794
B7Z403	Glyoxalase domain-containing protein 4 OS=Homo sapiens GN=GLOD4 PE=2 SV=1 - [B7Z403_HUMAN]	6	1.01153
F8VPE8	60S acidic ribosomal protein P0 (Fragment) OS=Homo sapiens GN=RPLP0 PE=3 SV=1 - [F8VPE8_HUMAN]	3	1.01972
Q5T7U0	General transcription factor 3C polypeptide 5 (Fragment) OS=Homo sapiens GN=GTF3C5 PE=2 SV=1 - [Q5T7U0_HUMAN]	2	1.02615
B4DYC6	cDNA FLJ60958, highly similar to Homo sapiens SGT1, suppressor of G2 allele of SKP1 (SUGT1), mRNA OS=Homo sapiens PE=2 SV=1 - [B4DYC6_HUMAN]	4	1.02666
Q9BVV7	Mitochondrial import inner membrane translocase subunit Tim21 OS=Homo sapiens GN=TIMM21 PE=1 SV=1 - [TIM21_HUMAN]	2	1.02717
B7Z4B7	cDNA FLJ52561, highly similar to Four and a half LIM domains protein 1 OS=Homo sapiens PE=2 SV=1 - [B7Z4B7_HUMAN]	2	1.02903
Q9H0W8	Protein SMG9 OS=Homo sapiens GN=SMG9 PE=1 SV=1 - [SMG9_HUMAN]	2	1.03139
A6NDG6	Phosphoglycolate phosphatase OS=Homo sapiens GN=PGP PE=1 SV=1 - [PGP_HUMAN]	2	1.0321
O75663	TIP41-like protein OS=Homo sapiens GN=TIPRL PE=1 SV=2 - [TIPRL_HUMAN]	2	1.0347
Q9UF24	Putative uncharacterized protein DKFZp586K0821 (Fragment) OS=Homo sapiens GN=DKFZp586K0821 PE=2 SV=1 - [Q9UF24_HUMAN]	2	1.03758
Q13838	Spliceosome RNA helicase DDX39B OS=Homo sapiens GN=DDX39B PE=1 SV=1 - [DX39B_HUMAN]	5	1.04745
B7Z1X9	cDNA FLJ53726, highly similar to Coiled-coil-helix-coiled-coil-helixdomain-containing protein 3 OS=Homo sapiens PE=2 SV=1 - [B7Z1X9_HUMAN]	2	1.05107
Q9NT62	Ubiquitin-like-conjugating enzyme ATG3 OS=Homo sapiens GN=ATG3 PE=1 SV=1 - [ATG3_HUMAN]	2	1.05782
Q5T0R7	Adenylyl cyclase-associated protein (Fragment) OS=Homo sapiens GN=CAP1 PE=2 SV=1 - [Q5T0R7_HUMAN]	2	1.06302
G3V5X6	Heterogeneous nuclear ribonucleoproteins C1/C2 (Fragment) OS=Homo sapiens GN=HNRNPC PE=4 SV=1 - [G3V5X6_HUMAN]	3	1.06895
E5RIU6	Cyclin-dependent kinase 4 (Fragment) OS=Homo sapiens GN=CDK4 PE=3 SV=1	3	1.07827
P06748	Nucleophosmin OS=Homo sapiens GN=NPM1 PE=1 SV=2 - [NPM_HUMAN]	5	1.09294
A8K7D9	Importin subunit alpha OS=Homo sapiens PE=2 SV=1 - [A8K7D9_HUMAN]	3	1.11475
Q92665	28S ribosomal protein S31, mitochondrial OS=Homo sapiens GN=MRPS31 PE=1 SV=3 - [RT31_HUMAN]	2	1.12801
B7Z4C2	cDNA FLJ56109, highly similar to Non-POU domain-containing octamer-binding protein OS=Homo sapiens PE=2 SV=1 - [B7Z4C2_HUMAN]	3	1.13146
F8VXY0	Heterogeneous nuclear ribonucleoprotein A1 OS=Homo sapiens GN=HNRNPA1 PE=4 SV=1 - [F8VXY0_HUMAN]	3	1.13532
B1AHM1	DEAD (Asp-Glu-Ala-Asp) box polypeptide 17 OS=Homo sapiens GN=DDX17 PE=3 SV=1 - [B1AHM1_HUMAN]	5	1.15721
P21266	Glutathione S-transferase Mu 3 OS=Homo sapiens GN=GSTM3 PE=1 SV=3 - [GSTM3_HUMAN]	2	1.17363
P63151	Serine/threonine-protein phosphatase 2A 55 kDa regulatory subunit B alpha isoform OS=Homo sapiens GN=PPP2R2A PE=1 SV=1 - [2ABA_HUMAN]	3	1.17949
Q9UHX1	Poly(U)-binding-splicing factor PUF60 OS=Homo sapiens GN=PUF60 PE=1 SV=1 - [PUF60_HUMAN]	2	1.18231
B2RBP3	cDNA, FLJ95615, highly similar to Homo sapiens ubiquitin-activating enzyme E1C (UBA3 homolog, yeast)(UBE1C), mRNA OS=Homo sapiens PE=2 SV=1 - [B2RBP3_HUMAN]	2	1.18962
B3KPX2	cDNA FLJ32404 fis, clone SKMUS2000380, highly similar to Homo sapiens nuclear prelamin A recognition factor (NARF), transcript variant 1, mRNA OS=Homo sapiens PE=2 SV=1 - [B3KPX2_HUMAN]	2	1.21294
I3L4A2	Leucine carboxyl methyltransferase 1 (Fragment) OS=Homo sapiens GN=LCMT1 PE=4 SV=1 - [I3L4A2_HUMAN]	2	1.2242
O15269	Serine palmitoyltransferase 1 OS=Homo sapiens GN=SPTLC1 PE=1 SV=1 - [SPTC1_HUMAN]	2	1.23163
B4DKE6	cDNA FLJ60629, highly similar to Replication factor C subunit 3 OS=Homo sapiens PE=2 SV=1 - [B4DKE6_HUMAN]	3	1.232
B0R0W4	Retinoblastoma binding protein 7 OS=Homo sapiens GN=RBBP7 PE=4 SV=1 - [B0R0W4_HUMAN]	2	1.23686
P08754	Guanine nucleotide-binding protein G(k) subunit alpha OS=Homo sapiens GN=GNAI3 PE=1 SV=3 - [GNAI3_HUMAN]	5	1.29683
H3BQZ9	Adenine phosphoribosyltransferase OS=Homo sapiens GN=APRT PE=4 SV=1 - [H3BQZ9_HUMAN]	2	1.3498
F8WEG8	Interferon-inducible double stranded RNA-dependent protein kinase activator A OS=Homo sapiens GN=PRKRA PE=4 SV=1 - [F8WEG8_HUMAN]	2	1.3714
B7Z1R5	V-type proton ATPase catalytic subunit A OS=Homo sapiens GN=ATP6V1A PE=2 SV=1 - [B7Z1R5_HUMAN]	3	1.37287
B3KRA0	cDNA FLJ33909 fis, clone CTONG2008521, highly similar to Homo sapiens diacylglycerol lipase beta OS=Homo sapiens PE=2 SV=1 - [B3KRA0_HUMAN]	4	1.41622
B2R923	cDNA, FLJ94174 OS=Homo sapiens PE=2 SV=1 - [B2R923_HUMAN]	2	1.54746
H7C497	Regulator of chromosome condensation (Fragment) OS=Homo sapiens GN=RCC1 PE=4 SV=1 - [H7C497_HUMAN]	2	1.63268
P19623	Spermidine synthase OS=Homo sapiens GN=SRM PE=1 SV=1 - [SPEE_HUMAN]	2	1.65836
Q5FWY2	GNAS complex locus OS=Homo sapiens GN=GNAS PE=2 SV=2 - [Q5FWY2_HUMAN]	2	1.71981
B4DZW4	cDNA FLJ57246, highly similar to Poly(A)-binding protein 1 OS=Homo sapiens PE=2 SV=1 - [B4DZW4_HUMAN]	2	1.7205
Q9NZ45	CDGSH iron-sulfur domain-containing protein 1 OS=Homo sapiens GN=CISD1 PE=1 SV=1 - [CISD1_HUMAN]	2	2.22529
B2RDE0	cDNA, FLJ96567, highly similar to Homo sapiens propionyl Coenzyme A carboxylase, alpha polypeptide(PCCA), mRNA OS=Homo sapiens PE=2 SV=1 - [B2RDE0_HUMAN]	7	2.23554
Q86U90	YrdC domain-containing protein, mitochondrial OS=Homo sapiens GN=YRDC PE=1 SV=1 - [YRDC_HUMAN]	2	2.43953
B2R858	cDNA, FLJ93750, Homo sapiens DEAD (Asp-Glu-Ala-Asp) box polypeptide 6 (DDX6), mRNA OS=Homo sapiens PE=2 SV=1 - [B2R858_HUMAN]	3	15.6612
B2R9L6	cDNA, FLJ94450, highly similar to Homo sapiens cyclin-dependent kinase 9 (CDC2-related kinase) (CDK9), mRNA OS=Homo sapiens PE=2 SV=1 - [B2R9L6_HUMAN]	2	17.905
C9J381	Inosine-5'-monophosphate dehydrogenase G OS=Homo sapiens GN=IMPDH1 PE=3 SV=1 - [C9J381_HUMAN]	2	22.6168
H3BTH6	F-box only protein 22 (Fragment) OS=Homo sapiens GN=FBXO22 PE=4 SV=1 - [H3BTH6_HUMAN]	2	26.1364

## Sheet: S1-1 {>+1 or <-1 Sigma} hits
Accession	Description	# Unique Peptides	Ratio (Heavy/Light) [Ratio (MOMLS/NLS)]
Q6IPN0	RTN4 protein OS=Homo sapiens GN=RTN4 PE=2 SV=1 - [Q6IPN0_HUMAN]	7	0.002
P31944	Caspase-14 OS=Homo sapiens GN=CASP14 PE=1 SV=2 - [CASPE_HUMAN]	2	0.002
B2R4M6	cDNA, FLJ92148, highly similar to Homo sapiens S100 calcium binding protein A9 (calgranulin B) (S100A9), mRNA OS=Homo sapiens PE=4 SV=1 - [B2R4M6_HUMAN]	2	0.002
P29508	Serpin B3 OS=Homo sapiens GN=SERPINB3 PE=1 SV=2 - [SPB3_HUMAN]	2	0.002
Q02413	Desmoglein-1 OS=Homo sapiens GN=DSG1 PE=1 SV=2 - [DSG1_HUMAN]	6	0.002
Q5D862	Filaggrin-2 OS=Homo sapiens GN=FLG2 PE=1 SV=1 - [FILA2_HUMAN]	6	0.002
P05109	Protein S100-A8 OS=Homo sapiens GN=S100A8 PE=1 SV=1 - [S10A8_HUMAN]	3	0.002
B4DQ50	cDNA FLJ56823, highly similar to Protein-glutamine gamma-glutamyltransferase E (EC 2.3.2.13) OS=Homo sapiens PE=2 SV=1 - [B4DQ50_HUMAN]	2	0.002
Q5DT20	Hornerin OS=Homo sapiens GN=HRNR PE=2 SV=1 - [Q5DT20_HUMAN]	10	0.002
F8WD96	Cathepsin D heavy chain OS=Homo sapiens GN=CTSD PE=3 SV=1 - [F8WD96_HUMAN]	2	0.002
Q96P63	Serpin B12 OS=Homo sapiens GN=SERPINB12 PE=1 SV=1 - [SPB12_HUMAN]	2	0.002
A8K5I6	cDNA FLJ78643, highly similar to Homo sapiens cornulin (CRNN), mRNA OS=Homo sapiens PE=2 SV=1 - [A8K5I6_HUMAN]	2	0.00240079
P04080	Cystatin-B OS=Homo sapiens GN=CSTB PE=1 SV=2 - [CYTB_HUMAN]	2	0.00296251
B7Z8Q1	cDNA FLJ53690, highly similar to SEC14-like protein 2 OS=Homo sapiens PE=2 SV=1 - [B7Z8Q1_HUMAN]	2	0.0286982
Q8NBX0	Saccharopine dehydrogenase-like oxidoreductase OS=Homo sapiens GN=SCCPDH PE=1 SV=1 - [SCPDL_HUMAN]	2	0.0306585
O00264	Membrane-associated progesterone receptor component 1 OS=Homo sapiens GN=PGRMC1 PE=1 SV=3 - [PGRC1_HUMAN]	3	0.0346289
B3KY36	cDNA FLJ46762 fis, clone TRACH3024342 OS=Homo sapiens PE=2 SV=1 - [B3KY36_HUMAN]	2	0.0359753
F5GYN4	Ubiquitin thioesterase OTUB1 OS=Homo sapiens GN=OTUB1 PE=4 SV=1 - [F5GYN4_HUMAN]	2	0.0385075
O00487	26S proteasome non-ATPase regulatory subunit 14 OS=Homo sapiens GN=PSMD14 PE=1 SV=1 - [PSDE_HUMAN]	3	0.0420574
P04181	Ornithine aminotransferase, mitochondrial OS=Homo sapiens GN=OAT PE=1 SV=1 - [OAT_HUMAN]	3	0.0455177
Q16850	Lanosterol 14-alpha demethylase OS=Homo sapiens GN=CYP51A1 PE=1 SV=3 - [CP51A_HUMAN]	8	0.21169
H0YK49	Electron transfer flavoprotein subunit alpha, mitochondrial OS=Homo sapiens GN=ETFA PE=4 SV=1 - [H0YK49_HUMAN]	2	0.216466
O75844	CAAX prenyl protease 1 homolog OS=Homo sapiens GN=ZMPSTE24 PE=1 SV=2 - [FACE1_HUMAN]	2	0.247596
B1AJY7	26S proteasome non-ATPase regulatory subunit 10 OS=Homo sapiens GN=PSMD10 PE=4 SV=1 - [B1AJY7_HUMAN]	3	0.312408
Q02978	Mitochondrial 2-oxoglutarate/malate carrier protein OS=Homo sapiens GN=SLC25A11 PE=1 SV=3 - [M2OM_HUMAN]	2	0.321167
Q96A33	Coiled-coil domain-containing protein 47 OS=Homo sapiens GN=CCDC47 PE=1 SV=1 - [CCD47_HUMAN]	2	0.342018
A6NIH7	Protein unc-119 homolog B OS=Homo sapiens GN=UNC119B PE=1 SV=1 - [U119B_HUMAN]	2	0.354765
H3BMZ1	3-hydroxyacyl-CoA dehydratase 3 (Fragment) OS=Homo sapiens GN=PTPLAD1 PE=4 SV=1 - [H3BMZ1_HUMAN]	2	0.368246
Q9Y512	Sorting and assembly machinery component 50 homolog OS=Homo sapiens GN=SAMM50 PE=1 SV=3 - [SAM50_HUMAN]	2	0.375675
O75911	Short-chain dehydrogenase/reductase 3 OS=Homo sapiens GN=DHRS3 PE=1 SV=2 - [DHRS3_HUMAN]	2	0.384691
B4DSN5	Tyrosine-protein phosphatase non-receptor type OS=Homo sapiens GN=PTPN1 PE=2 SV=1 - [B4DSN5_HUMAN]	2	0.385138
Q96S66	Chloride channel CLIC-like protein 1 OS=Homo sapiens GN=CLCC1 PE=1 SV=1 - [CLCC1_HUMAN]	2	0.38666
B4DWA1	Brain-specific angiogenesis inhibitor 1-associated protein 2 OS=Homo sapiens GN=BAIAP2 PE=2 SV=1 - [B4DWA1_HUMAN]	2	0.395459
B3KMB7	Pyrroline-5-carboxylate reductase family, member 2, isoform CRA_a OS=Homo sapiens GN=PYCR2 PE=2 SV=1 - [B3KMB7_HUMAN]	2	0.404065
Q53SW4	Putative uncharacterized protein NDUFA10 (Fragment) OS=Homo sapiens GN=NDUFA10 PE=2 SV=1 - [Q53SW4_HUMAN]	2	0.405532
B2R7U4	cDNA, FLJ93605, highly similar to Homo sapiens heme oxygenase (decycling) 1 (HMOX1), mRNA OS=Homo sapiens PE=2 SV=1 - [B2R7U4_HUMAN]	4	0.409306
C9J3L8	Translocon-associated protein subunit alpha OS=Homo sapiens GN=SSR1 PE=4 SV=1 - [C9J3L8_HUMAN]	3	0.410748
Q15758	Neutral amino acid transporter B(0) OS=Homo sapiens GN=SLC1A5 PE=1 SV=2 - [AAAT_HUMAN]	3	0.418247
A2T926	Thymopoietin OS=Homo sapiens GN=TMPO PE=2 SV=1 - [A2T926_HUMAN]	3	0.422531
Q9HDC9	Adipocyte plasma membrane-associated protein OS=Homo sapiens GN=APMAP PE=1 SV=2 - [APMAP_HUMAN]	14	0.424326
P07355	Annexin A2 OS=Homo sapiens GN=ANXA2 PE=1 SV=2 - [ANXA2_HUMAN]	10	0.427626
H0YH81	ATP synthase subunit beta (Fragment) OS=Homo sapiens GN=ATP5B PE=3 SV=1 - [H0YH81_HUMAN]	4	0.431588
Q3ZCQ8	Mitochondrial import inner membrane translocase subunit TIM50 OS=Homo sapiens GN=TIMM50 PE=1 SV=2 - [TIM50_HUMAN]	5	0.444832
O15173	Membrane-associated progesterone receptor component 2 OS=Homo sapiens GN=PGRMC2 PE=1 SV=1 - [PGRC2_HUMAN]	3	0.447376
F5GYC1	ATP-binding cassette sub-family D member 3 OS=Homo sapiens GN=ABCD3 PE=3 SV=1 - [F5GYC1_HUMAN]	5	0.461223
P57105	Synaptojanin-2-binding protein OS=Homo sapiens GN=SYNJ2BP PE=1 SV=2 - [SYJ2B_HUMAN]	2	0.466948
A8K6X0	cDNA FLJ76894 OS=Homo sapiens PE=2 SV=1 - [A8K6X0_HUMAN]	3	0.469179
F5H5V4	26S proteasome non-ATPase regulatory subunit 9 (Fragment) OS=Homo sapiens GN=PSMD9 PE=4 SV=1 - [F5H5V4_HUMAN]	3	0.469198
B4E2W0	Trifunctional enzyme subunit beta, mitochondrial OS=Homo sapiens GN=HADHB PE=2 SV=1 - [B4E2W0_HUMAN]	5	0.47806
A8K202	5-aminoimidazole-4-carboxamide ribonucleotide formyltransferase/IMP cyclohydrolase, isoform CRA_g OS=Homo sapiens GN=ATIC PE=2 SV=1 - [A8K202_HUMAN]	7	0.483615
Q15738	Sterol-4-alpha-carboxylate 3-dehydrogenase, decarboxylating OS=Homo sapiens GN=NSDHL PE=1 SV=2 - [NSDHL_HUMAN]	8	0.483961
Q53GQ0	Estradiol 17-beta-dehydrogenase 12 OS=Homo sapiens GN=HSD17B12 PE=1 SV=2 - [DHB12_HUMAN]	12	0.491149
Q9BRX8	Redox-regulatory protein FAM213A OS=Homo sapiens GN=FAM213A PE=1 SV=3 - [F213A_HUMAN]	3	0.491741
B4E2Z8	cDNA FLJ61206, highly similar to Homo sapiens multiple substrate lipid kinase (MULK), mRNA OS=Homo sapiens PE=2 SV=1 - [B4E2Z8_HUMAN]	5	0.492867
Q9NX47	E3 ubiquitin-protein ligase MARCH5 OS=Homo sapiens GN=MARCH5 PE=1 SV=1 - [MARH5_HUMAN]	2	0.49684
B3KNN8	cDNA FLJ30053 fis, clone ADRGL1000144, highly similar to StAR-related lipid transfer protein 7 OS=Homo sapiens PE=2 SV=1 - [B3KNN8_HUMAN]	2	0.497758
H3BSC1	Ras-related protein Rab-11A OS=Homo sapiens GN=RAB11A PE=3 SV=1 - [H3BSC1_HUMAN]	4	0.499037
F5GXN4	Ras-related protein Rab-6A (Fragment) OS=Homo sapiens GN=RAB6A PE=4 SV=1 - [F5GXN4_HUMAN]	1	0.499963
B4DJL0	cDNA FLJ60278, highly similar to Dolichyl-diphosphooligosaccharide--proteinglycosyltransferase 63 kDa subunit (EC 2.4.1.119) OS=Homo sapiens PE=2 SV=1 - [B4DJL0_HUMAN]	3	0.49998
P28072	Proteasome subunit beta type-6 OS=Homo sapiens GN=PSMB6 PE=1 SV=4 - [PSB6_HUMAN]	2	0.500846
B7Z7A9	Phosphoglycerate kinase 1 OS=Homo sapiens GN=PGK1 PE=2 SV=1 - [B7Z7A9_HUMAN]	7	0.508327
B4DP75	Prohibitin-2 OS=Homo sapiens GN=PHB2 PE=2 SV=1 - [B4DP75_HUMAN]	8	0.512186
B4E0R0	cDNA FLJ54220, highly similar to Long-chain-fatty-acid--CoA ligase 1 (EC 6.2.1.3) OS=Homo sapiens PE=2 SV=1 - [B4E0R0_HUMAN]	3	0.512402
Q9UPE4	Putative mitochondrial inner membrane protein import receptor OS=Homo sapiens GN=hTIM44 PE=2 SV=1 - [Q9UPE4_HUMAN]	4	0.517392
C9JVN9	L-2-hydroxyglutarate dehydrogenase, mitochondrial OS=Homo sapiens GN=L2HGDH PE=4 SV=1 - [C9JVN9_HUMAN]	2	0.518424
B4DDM5	cDNA FLJ53298, highly similar to Peroxisomal multifunctional enzyme type 2 OS=Homo sapiens PE=2 SV=1 - [B4DDM5_HUMAN]	3	0.520198
P09960	Leukotriene A-4 hydrolase OS=Homo sapiens GN=LTA4H PE=1 SV=2 - [LKHA4_HUMAN]	2	0.522409
H0YHM6	Alpha-aminoadipic semialdehyde dehydrogenase (Fragment) OS=Homo sapiens GN=ALDH7A1 PE=4 SV=1 - [H0YHM6_HUMAN]	2	0.5229
B7ZKQ9	SCARB1 protein OS=Homo sapiens GN=SCARB1 PE=2 SV=1 - [B7ZKQ9_HUMAN]	2	0.522917
E9PNW8	Fatty acyl-CoA reductase 1 (Fragment) OS=Homo sapiens GN=FAR1 PE=4 SV=1 - [E9PNW8_HUMAN]	4	0.525737
B3KMP2	cDNA FLJ11747 fis, clone HEMBA1005530, highly similar to Anaphase-promoting complex subunit 7 OS=Homo sapiens PE=2 SV=1 - [B3KMP2_HUMAN]	4	0.529635
A8K651	cDNA FLJ75700, highly similar to Homo sapiens complement component 1, q subcomponent binding protein (C1QBP), nuclear gene encoding mitochondrial protein, mRNA OS=Homo sapiens PE=2 SV=1 - [A8K651_HUMAN]	3	0.531597
B4DWD3	cDNA FLJ51346, highly similar to Decaprenyl-diphosphate synthase subunit 2 (EC2.5.1.-) OS=Homo sapiens PE=2 SV=1 - [B4DWD3_HUMAN]	2	0.534601
O75396	Vesicle-trafficking protein SEC22b OS=Homo sapiens GN=SEC22B PE=1 SV=4 - [SC22B_HUMAN]	3	0.535925
B2R6U8	cDNA, FLJ93125, highly similar to Homo sapiens cleavage and polyadenylation specific factor 5, 25 kDa(CPSF5), mRNA OS=Homo sapiens PE=2 SV=1 - [B2R6U8_HUMAN]	2	0.536026
H3BRG4	Cytochrome b-c1 complex subunit 2, mitochondrial OS=Homo sapiens GN=UQCRC2 PE=3 SV=1 - [H3BRG4_HUMAN]	6	0.539115
Q9P1G4	PRO1837 OS=Homo sapiens PE=2 SV=1 - [Q9P1G4_HUMAN]	2	0.541248
B4DFL3	cDNA FLJ56661, highly similar to Proteasome subunit beta type 4 (EC 3.4.25.1) OS=Homo sapiens PE=2 SV=1 - [B4DFL3_HUMAN]	2	0.541791
B4DJE7	Medium-chain-specific acyl-CoA dehydrogenase, mitochondrial OS=Homo sapiens GN=ACADM PE=2 SV=1 - [B4DJE7_HUMAN]	3	0.542639
Q53G79	Carnitine O-palmitoyltransferase II, mitochondrial variant (Fragment) OS=Homo sapiens PE=2 SV=1 - [Q53G79_HUMAN]	2	0.543542
B4DXJ9	Proteasome (Prosome, macropain) subunit, alpha type, 6, isoform CRA_a OS=Homo sapiens GN=PSMA6 PE=2 SV=1 - [B4DXJ9_HUMAN]	2	0.543954
B4DDH8	cDNA FLJ55184, highly similar to Homo sapiens leukocyte receptor cluster (LRC) member 4 (LENG4), mRNA OS=Homo sapiens PE=2 SV=1 - [B4DDH8_HUMAN]	4	0.544651
Q9P0I2	ER membrane protein complex subunit 3 OS=Homo sapiens GN=EMC3 PE=1 SV=3 - [EMC3_HUMAN]	2	0.552575
B3KW56	Eukaryotic translation initiation factor 3 subunit E OS=Homo sapiens GN=EIF3S6 PE=2 SV=1 - [B3KW56_HUMAN]	3	0.555481
P36551	Coproporphyrinogen-III oxidase, mitochondrial OS=Homo sapiens GN=CPOX PE=1 SV=3 - [HEM6_HUMAN]	5	0.555548
B2R8G6	cDNA, FLJ93891, Homo sapiens FK506 binding protein 8, 38kDa (FKBP8), mRNA OS=Homo sapiens PE=2 SV=1 - [B2R8G6_HUMAN]	4	0.565931
Q9NRK6	ATP-binding cassette sub-family B member 10, mitochondrial OS=Homo sapiens GN=ABCB10 PE=1 SV=2 - [ABCBA_HUMAN]	2	0.566646
A8K4W5	cDNA FLJ76813, highly similar to Homo sapiens acetyl-Coenzyme A acetyltransferase 2 (acetoacetyl Coenzyme A thiolase), mRNA OS=Homo sapiens PE=2 SV=1 - [A8K4W5_HUMAN]	2	0.566807
B3KP52	Sulfurtransferase OS=Homo sapiens PE=2 SV=1 - [B3KP52_HUMAN]	2	0.567073
B7Z4Y0	cDNA FLJ52711, highly similar to Homo sapiens thioredoxin domain containing 14 (TXNDC14), mRNA OS=Homo sapiens PE=2 SV=1 - [B7Z4Y0_HUMAN]	4	0.569184
P06748	Nucleophosmin OS=Homo sapiens GN=NPM1 PE=1 SV=2 - [NPM_HUMAN]	5	1.09294
A8K7D9	Importin subunit alpha OS=Homo sapiens PE=2 SV=1 - [A8K7D9_HUMAN]	3	1.11475
Q92665	28S ribosomal protein S31, mitochondrial OS=Homo sapiens GN=MRPS31 PE=1 SV=3 - [RT31_HUMAN]	2	1.12801
B7Z4C2	cDNA FLJ56109, highly similar to Non-POU domain-containing octamer-binding protein OS=Homo sapiens PE=2 SV=1 - [B7Z4C2_HUMAN]	3	1.13146
F8VXY0	Heterogeneous nuclear ribonucleoprotein A1 OS=Homo sapiens GN=HNRNPA1 PE=4 SV=1 - [F8VXY0_HUMAN]	3	1.13532
B1AHM1	DEAD (Asp-Glu-Ala-Asp) box polypeptide 17 OS=Homo sapiens GN=DDX17 PE=3 SV=1 - [B1AHM1_HUMAN]	5	1.15721
P21266	Glutathione S-transferase Mu 3 OS=Homo sapiens GN=GSTM3 PE=1 SV=3 - [GSTM3_HUMAN]	2	1.17363
P63151	Serine/threonine-protein phosphatase 2A 55 kDa regulatory subunit B alpha isoform OS=Homo sapiens GN=PPP2R2A PE=1 SV=1 - [2ABA_HUMAN]	3	1.17949
Q9UHX1	Poly(U)-binding-splicing factor PUF60 OS=Homo sapiens GN=PUF60 PE=1 SV=1 - [PUF60_HUMAN]	2	1.18231
B2RBP3	cDNA, FLJ95615, highly similar to Homo sapiens ubiquitin-activating enzyme E1C (UBA3 homolog, yeast)(UBE1C), mRNA OS=Homo sapiens PE=2 SV=1 - [B2RBP3_HUMAN]	2	1.18962
B3KPX2	cDNA FLJ32404 fis, clone SKMUS2000380, highly similar to Homo sapiens nuclear prelamin A recognition factor (NARF), transcript variant 1, mRNA OS=Homo sapiens PE=2 SV=1 - [B3KPX2_HUMAN]	2	1.21294
I3L4A2	Leucine carboxyl methyltransferase 1 (Fragment) OS=Homo sapiens GN=LCMT1 PE=4 SV=1 - [I3L4A2_HUMAN]	2	1.2242
O15269	Serine palmitoyltransferase 1 OS=Homo sapiens GN=SPTLC1 PE=1 SV=1 - [SPTC1_HUMAN]	2	1.23163
B4DKE6	cDNA FLJ60629, highly similar to Replication factor C subunit 3 OS=Homo sapiens PE=2 SV=1 - [B4DKE6_HUMAN]	3	1.232
B0R0W4	Retinoblastoma binding protein 7 OS=Homo sapiens GN=RBBP7 PE=4 SV=1 - [B0R0W4_HUMAN]	2	1.23686
P08754	Guanine nucleotide-binding protein G(k) subunit alpha OS=Homo sapiens GN=GNAI3 PE=1 SV=3 - [GNAI3_HUMAN]	5	1.29683
H3BQZ9	Adenine phosphoribosyltransferase OS=Homo sapiens GN=APRT PE=4 SV=1 - [H3BQZ9_HUMAN]	2	1.3498
F8WEG8	Interferon-inducible double stranded RNA-dependent protein kinase activator A OS=Homo sapiens GN=PRKRA PE=4 SV=1 - [F8WEG8_HUMAN]	2	1.3714
B7Z1R5	V-type proton ATPase catalytic subunit A OS=Homo sapiens GN=ATP6V1A PE=2 SV=1 - [B7Z1R5_HUMAN]	3	1.37287
B3KRA0	cDNA FLJ33909 fis, clone CTONG2008521, highly similar to Homo sapiens diacylglycerol lipase beta OS=Homo sapiens PE=2 SV=1 - [B3KRA0_HUMAN]	4	1.41622
B2R923	cDNA, FLJ94174 OS=Homo sapiens PE=2 SV=1 - [B2R923_HUMAN]	2	1.54746
H7C497	Regulator of chromosome condensation (Fragment) OS=Homo sapiens GN=RCC1 PE=4 SV=1 - [H7C497_HUMAN]	2	1.63268
P19623	Spermidine synthase OS=Homo sapiens GN=SRM PE=1 SV=1 - [SPEE_HUMAN]	2	1.65836
Q5FWY2	GNAS complex locus OS=Homo sapiens GN=GNAS PE=2 SV=2 - [Q5FWY2_HUMAN]	2	1.71981
B4DZW4	cDNA FLJ57246, highly similar to Poly(A)-binding protein 1 OS=Homo sapiens PE=2 SV=1 - [B4DZW4_HUMAN]	2	1.7205
Q9NZ45	CDGSH iron-sulfur domain-containing protein 1 OS=Homo sapiens GN=CISD1 PE=1 SV=1 - [CISD1_HUMAN]	2	2.22529
B2RDE0	cDNA, FLJ96567, highly similar to Homo sapiens propionyl Coenzyme A carboxylase, alpha polypeptide(PCCA), mRNA OS=Homo sapiens PE=2 SV=1 - [B2RDE0_HUMAN]	7	2.23554
Q86U90	YrdC domain-containing protein, mitochondrial OS=Homo sapiens GN=YRDC PE=1 SV=1 - [YRDC_HUMAN]	2	2.43953
B2R858	cDNA, FLJ93750, Homo sapiens DEAD (Asp-Glu-Ala-Asp) box polypeptide 6 (DDX6), mRNA OS=Homo sapiens PE=2 SV=1 - [B2R858_HUMAN]	3	15.6612
B2R9L6	cDNA, FLJ94450, highly similar to Homo sapiens cyclin-dependent kinase 9 (CDC2-related kinase) (CDK9), mRNA OS=Homo sapiens PE=2 SV=1 - [B2R9L6_HUMAN]	2	17.905
C9J381	Inosine-5'-monophosphate dehydrogenase G OS=Homo sapiens GN=IMPDH1 PE=3 SV=1 - [C9J381_HUMAN]	2	22.6168
H3BTH6	F-box only protein 22 (Fragment) OS=Homo sapiens GN=FBXO22 PE=4 SV=1 - [H3BTH6_HUMAN]	2	26.1364

## Sheet: S1-2 entire list
Accession	Description	# Unique Peptides	Ratio (Heavy/Light) [Ratio (NLS/MOMLS)]
C9JKR2	Albumin, isoform CRA_k OS=Homo sapiens GN=ALB PE=4 SV=1 - [C9JKR2_HUMAN]	6	0.002
P05109	Protein S100-A8 OS=Homo sapiens GN=S100A8 PE=1 SV=1 - [S10A8_HUMAN]	3	0.002
P81605	Dermcidin OS=Homo sapiens GN=DCD PE=1 SV=2 - [DCD_HUMAN]	2	0.002
P31944	Caspase-14 OS=Homo sapiens GN=CASP14 PE=1 SV=2 - [CASPE_HUMAN]	7	0.002
Q86W20	Protease serine 1 (Fragment) OS=Homo sapiens GN=PRSS1 PE=2 SV=1 - [Q86W20_HUMAN]	2	0.002
B2R4M6	cDNA, FLJ92148, highly similar to Homo sapiens S100 calcium binding protein A9 (calgranulin B) (S100A9), mRNA OS=Homo sapiens PE=4 SV=1 - [B2R4M6_HUMAN]	3	0.002
P01876	Ig alpha-1 chain C region OS=Homo sapiens GN=IGHA1 PE=1 SV=2 - [IGHA1_HUMAN]	4	0.002
I0B0K3	Truncated profilaggrin OS=Homo sapiens GN=FLG PE=4 SV=1 - [I0B0K3_HUMAN]	2	0.002
Q14484	Beta-globin (Fragment) OS=Homo sapiens GN=HBB PE=2 SV=1 - [Q14484_HUMAN]	2	0.002
Q9HB00	Desmocollin 1, isoform CRA_b OS=Homo sapiens GN=DSC1 PE=2 SV=1 - [Q9HB00_HUMAN]	2	0.002
Q02413	Desmoglein-1 OS=Homo sapiens GN=DSG1 PE=1 SV=2 - [DSG1_HUMAN]	6	0.00201353
D7RX09	Desmoplakin Ia OS=Homo sapiens PE=2 SV=1 - [D7RX09_HUMAN]	7	0.00238527
B4DQ50	cDNA FLJ56823, highly similar to Protein-glutamine gamma-glutamyltransferase E (EC 2.3.2.13) OS=Homo sapiens PE=2 SV=1 - [B4DQ50_HUMAN]	2	0.00246493
F8VV32	Lysozyme C OS=Homo sapiens GN=LYZ PE=3 SV=1 - [F8VV32_HUMAN]	2	0.00278425
Q5DT20	Hornerin OS=Homo sapiens GN=HRNR PE=2 SV=1 - [Q5DT20_HUMAN]	8	0.00282141
P29508	Serpin B3 OS=Homo sapiens GN=SERPINB3 PE=1 SV=2 - [SPB3_HUMAN]	2	0.00291296
Q2NLD4	PURA protein (Fragment) OS=Homo sapiens GN=PURA PE=2 SV=1 - [Q2NLD4_HUMAN]	2	0.00312347
E9PBV3	Suprabasin OS=Homo sapiens GN=SBSN PE=4 SV=1 - [E9PBV3_HUMAN]	3	0.00329711
Q59H95	Flightless I homolog variant (Fragment) OS=Homo sapiens PE=2 SV=1 - [Q59H95_HUMAN]	2	0.00344444
Q5D862	Filaggrin-2 OS=Homo sapiens GN=FLG2 PE=1 SV=1 - [FILA2_HUMAN]	5	0.00419086
P25311	Zinc-alpha-2-glycoprotein OS=Homo sapiens GN=AZGP1 PE=1 SV=2 - [ZA2G_HUMAN]	2	0.00464054
B4DNG7	cDNA FLJ57753, highly similar to Melanoma-associated antigen D2 OS=Homo sapiens PE=2 SV=1 - [B4DNG7_HUMAN]	2	0.00761235
P01834	Ig kappa chain C region OS=Homo sapiens GN=IGKC PE=1 SV=1 - [IGKC_HUMAN]	2	0.00832679
Q96P63	Serpin B12 OS=Homo sapiens GN=SERPINB12 PE=1 SV=1 - [SPB12_HUMAN]	3	0.0184391
B8ZZK2	Gamma-glutamylcyclotransferase OS=Homo sapiens GN=GGCT PE=4 SV=1 - [B8ZZK2_HUMAN]	3	0.0384335
Q9NUQ3	Gamma-taxilin OS=Homo sapiens GN=TXLNG PE=1 SV=2 - [TXLNG_HUMAN]	2	0.0402749
B4E1E9	Mitochondrial dicarboxylate carrier OS=Homo sapiens GN=SLC25A10 PE=2 SV=1 - [B4E1E9_HUMAN]	2	0.0428948
D6R9G1	Cyclin-dependent kinase 7 OS=Homo sapiens GN=CDK7 PE=4 SV=1 - [D6R9G1_HUMAN]	2	0.0450562
Q05BS0	EIF3A protein (Fragment) OS=Homo sapiens GN=EIF3A PE=2 SV=1 - [Q05BS0_HUMAN]	2	0.0470596
C9JTZ6	5'-nucleotidase domain-containing protein 2 OS=Homo sapiens GN=NT5DC2 PE=3 SV=1 - [C9JTZ6_HUMAN]	4	0.0543773
P18754	Regulator of chromosome condensation OS=Homo sapiens GN=RCC1 PE=1 SV=1 - [RCC1_HUMAN]	2	0.0941354
B4E2V7	cDNA FLJ54243, highly similar to Secretory carrier-associated membrane protein1 OS=Homo sapiens PE=2 SV=1 - [B4E2V7_HUMAN]	2	0.19566
G3V3I1	Proteasome subunit alpha type OS=Homo sapiens GN=PSMA6 PE=3 SV=1 - [G3V3I1_HUMAN]	2	0.230625
B2R6X6	Peptidyl-prolyl cis-trans isomerase OS=Homo sapiens PE=2 SV=1 - [B2R6X6_HUMAN]	2	0.232345
Q9H3P7	Golgi resident protein GCP60 OS=Homo sapiens GN=ACBD3 PE=1 SV=4 - [GCP60_HUMAN]	2	0.319939
Q68D08	Putative uncharacterized protein DKFZp686B04128 OS=Homo sapiens GN=DKFZp686B04128 PE=2 SV=1 - [Q68D08_HUMAN]	2	0.32452
J3QKR3	Proteasome subunit beta type-3 (Fragment) OS=Homo sapiens GN=PSMB3 PE=3 SV=1 - [J3QKR3_HUMAN]	2	0.342196
B4DXB9	cDNA FLJ58300, highly similar to Seryl-tRNA synthetase, mitochondrial (EC 6.1.1.11) OS=Homo sapiens PE=2 SV=1 - [B4DXB9_HUMAN]	2	0.351182
Q9C0C9	Ubiquitin-conjugating enzyme E2 O OS=Homo sapiens GN=UBE2O PE=1 SV=3 - [UBE2O_HUMAN]	2	0.363899
O75131	Copine-3 OS=Homo sapiens GN=CPNE3 PE=1 SV=1 - [CPNE3_HUMAN]	5	0.378044
P12532	Creatine kinase U-type, mitochondrial OS=Homo sapiens GN=CKMT1A PE=1 SV=1 - [KCRU_HUMAN]	2	0.387423
B4DEH0	Mitochondrial ribosomal protein L10, isoform CRA_d OS=Homo sapiens GN=MRPL10 PE=2 SV=1 - [B4DEH0_HUMAN]	2	0.39375
B4E363	Phenylalanine--tRNA ligase alpha subunit OS=Homo sapiens GN=FARSA PE=2 SV=1 - [B4E363_HUMAN]	2	0.425655
Q29RF7	Sister chromatid cohesion protein PDS5 homolog A OS=Homo sapiens GN=PDS5A PE=1 SV=1 - [PDS5A_HUMAN]	2	0.430263
A8K670	cDNA FLJ75703, highly similar to Homo sapiens nitric oxide synthase interacting protein (NOSIP), mRNA OS=Homo sapiens PE=2 SV=1 - [A8K670_HUMAN]	2	0.437131
P07355	Annexin A2 OS=Homo sapiens GN=ANXA2 PE=1 SV=2 - [ANXA2_HUMAN]	8	0.444056
B4E1K7	Stomatin-like protein 2 OS=Homo sapiens GN=STOML2 PE=2 SV=1 - [B4E1K7_HUMAN]	4	0.449941
Q14684	Ribosomal RNA processing protein 1 homolog B OS=Homo sapiens GN=RRP1B PE=1 SV=3 - [RRP1B_HUMAN]	2	0.457968
B7Z2E2	cDNA FLJ54671, highly similar to Calcium-binding mitochondrial carrier protein Aralar2 OS=Homo sapiens PE=2 SV=1 - [B7Z2E2_HUMAN]	4	0.468077
Q9NS69	Mitochondrial import receptor subunit TOM22 homolog OS=Homo sapiens GN=TOMM22 PE=1 SV=3 - [TOM22_HUMAN]	2	0.470808
P23786	Carnitine O-palmitoyltransferase 2, mitochondrial OS=Homo sapiens GN=CPT2 PE=1 SV=2 - [CPT2_HUMAN]	3	0.475129
P04181	Ornithine aminotransferase, mitochondrial OS=Homo sapiens GN=OAT PE=1 SV=1 - [OAT_HUMAN]	4	0.484205
Q53RU4	Putative uncharacterized protein MSH2 (Fragment) OS=Homo sapiens GN=MSH2 PE=2 SV=1 - [Q53RU4_HUMAN]	2	0.485907
Q9GZV0	cDNA FLJ12454 fis, clone NT2RM1000555, highly similar to UNR PROTEIN OS=Homo sapiens PE=2 SV=1 - [Q9GZV0_HUMAN]	3	0.498359
O95470	Sphingosine-1-phosphate lyase 1 OS=Homo sapiens GN=SGPL1 PE=1 SV=3 - [SGPL1_HUMAN]	3	0.500614
Q9Y512	Sorting and assembly machinery component 50 homolog OS=Homo sapiens GN=SAMM50 PE=1 SV=3 - [SAM50_HUMAN]	2	0.505308
B3KRA0	cDNA FLJ33909 fis, clone CTONG2008521, highly similar to Homo sapiens diacylglycerol lipase beta OS=Homo sapiens PE=2 SV=1 - [B3KRA0_HUMAN]	3	0.508882
Q5T7C4	High mobility group protein B1 OS=Homo sapiens GN=HMGB1 PE=2 SV=1 - [Q5T7C4_HUMAN]	8	0.518433
B3KY04	cDNA FLJ46506 fis, clone THYMU3030752, highly similar to BTB/POZ domain-containing protein KCTD12 OS=Homo sapiens PE=2 SV=1 - [B3KY04_HUMAN]	6	0.527044
Q587I9	Vesicle transport protein SFT2C OS=Homo sapiens GN=SFT2D3 PE=2 SV=1 - [SFT2C_HUMAN]	3	0.527499
B2R728	cDNA, FLJ93255, highly similar to Homo sapiens solute carrier family 7 (cationic amino acidtransporter, y+ system), member 1 (SLC7A1), mRNA OS=Homo sapiens PE=2 SV=1 - [B2R728_HUMAN]	2	0.530654
Q16763	Ubiquitin-conjugating enzyme E2 S OS=Homo sapiens GN=UBE2S PE=1 SV=2 - [UBE2S_HUMAN]	2	0.549996
P54920	Alpha-soluble NSF attachment protein OS=Homo sapiens GN=NAPA PE=1 SV=3 - [SNAA_HUMAN]	2	0.552785
B2R8A2	cDNA, FLJ93804, highly similar to Homo sapiens gp25L2 protein (HSGP25L2G), mRNA OS=Homo sapiens PE=2 SV=1 - [B2R8A2_HUMAN]	2	0.557009
J3QSY4	H/ACA ribonucleoprotein complex subunit 2 OS=Homo sapiens GN=NHP2 PE=4 SV=1 - [J3QSY4_HUMAN]	2	0.557716
B4DZZ0	cDNA FLJ52128, highly similar to PRA1 family protein 3 OS=Homo sapiens PE=2 SV=1 - [B4DZZ0_HUMAN]	2	0.558724
A8K8N7	Phosphoribosylformylglycinamidine synthase (FGAR amidotransferase), isoform CRA_b OS=Homo sapiens GN=PFAS PE=2 SV=1 - [A8K8N7_HUMAN]	6	0.56033
Q4GCC3	Cytochrome c oxidase subunit 2 OS=Homo sapiens GN=COII PE=3 SV=1 - [Q4GCC3_HUMAN]	1	0.560855
B4DHR1	cDNA FLJ53009, highly similar to Calreticulin OS=Homo sapiens PE=2 SV=1 - [B4DHR1_HUMAN]	3	0.563738
Q9Y266	Nuclear migration protein nudC OS=Homo sapiens GN=NUDC PE=1 SV=1 - [NUDC_HUMAN]	2	0.571782
Q86X55	Histone-arginine methyltransferase CARM1 OS=Homo sapiens GN=CARM1 PE=1 SV=3 - [CARM1_HUMAN]	2	0.577308
Q9UBV8	Peflin OS=Homo sapiens GN=PEF1 PE=1 SV=1 - [PEF1_HUMAN]	2	0.57833
C9J9K3	40S ribosomal protein SA (Fragment) OS=Homo sapiens GN=RPSA PE=3 SV=1 - [C9J9K3_HUMAN]	2	0.580571
P46782	40S ribosomal protein S5 OS=Homo sapiens GN=RPS5 PE=1 SV=4 - [RS5_HUMAN]	4	0.583618
D6REM6	Matrin-3 OS=Homo sapiens GN=MATR3 PE=4 SV=1 - [D6REM6_HUMAN]	5	0.584087
Q9HBB9	HC56 OS=Homo sapiens PE=2 SV=1 - [Q9HBB9_HUMAN]	4	0.588671
B4DFI6	cDNA FLJ56689, highly similar to 60S ribosomal protein L4 OS=Homo sapiens PE=2 SV=1 - [B4DFI6_HUMAN]	5	0.592236
B4DPF9	cDNA FLJ56469, highly similar to Propionyl-CoA carboxylase alpha chain, mitochondrial (EC 6.4.1.3) OS=Homo sapiens PE=2 SV=1 - [B4DPF9_HUMAN]	2	0.592784
B4DF68	cDNA FLJ55325, highly similar to Heat-shock protein 105 kDa OS=Homo sapiens PE=2 SV=1 - [B4DF68_HUMAN]	4	0.594127
B1AHC7	X-ray repair complementing defective repair in Chinese hamster cells 6 (Ku autoantigen, 70kDa) OS=Homo sapiens GN=XRCC6 PE=4 SV=1 - [B1AHC7_HUMAN]	2	0.596061
P09936	Ubiquitin carboxyl-terminal hydrolase isozyme L1 OS=Homo sapiens GN=UCHL1 PE=1 SV=2 - [UCHL1_HUMAN]	3	0.602116
B4DZ08	cDNA FLJ51705, highly similar to Aconitate hydratase, mitochondrial (EC 4.2.1.3) OS=Homo sapiens PE=2 SV=1 - [B4DZ08_HUMAN]	3	0.602813
Q99497	Protein DJ-1 OS=Homo sapiens GN=PARK7 PE=1 SV=2 - [PARK7_HUMAN]	2	0.602902
Q8N1G4	Leucine-rich repeat-containing protein 47 OS=Homo sapiens GN=LRRC47 PE=1 SV=1 - [LRC47_HUMAN]	2	0.627377
Q9Y3C6	Peptidyl-prolyl cis-trans isomerase-like 1 OS=Homo sapiens GN=PPIL1 PE=1 SV=1 - [PPIL1_HUMAN]	2	0.630311
E5RHW4	Erlin-2 (Fragment) OS=Homo sapiens GN=ERLIN2 PE=4 SV=1 - [E5RHW4_HUMAN]	2	0.636761
E9PIZ4	Cysteine and histidine-rich domain-containing protein 1 OS=Homo sapiens GN=CHORDC1 PE=4 SV=1 - [E9PIZ4_HUMAN]	3	0.638591
P51148	Ras-related protein Rab-5C OS=Homo sapiens GN=RAB5C PE=1 SV=2 - [RAB5C_HUMAN]	5	0.639111
Q13162	Peroxiredoxin-4 OS=Homo sapiens GN=PRDX4 PE=1 SV=1 - [PRDX4_HUMAN]	3	0.640777
E5RIW3	Tubulin-specific chaperone A OS=Homo sapiens GN=TBCA PE=4 SV=1 - [E5RIW3_HUMAN]	2	0.645732
H0YH81	ATP synthase subunit beta (Fragment) OS=Homo sapiens GN=ATP5B PE=3 SV=1 - [H0YH81_HUMAN]	4	0.647046
Q15388	Mitochondrial import receptor subunit TOM20 homolog OS=Homo sapiens GN=TOMM20 PE=1 SV=1 - [TOM20_HUMAN]	2	0.649539
Q9UMS4	Pre-mRNA-processing factor 19 OS=Homo sapiens GN=PRPF19 PE=1 SV=1 - [PRP19_HUMAN]	3	0.65351
B7ZKR8	USP48 protein OS=Homo sapiens GN=USP48 PE=2 SV=1 - [B7ZKR8_HUMAN]	2	0.65708
B2R9L6	cDNA, FLJ94450, highly similar to Homo sapiens cyclin-dependent kinase 9 (CDC2-related kinase) (CDK9), mRNA OS=Homo sapiens PE=2 SV=1 - [B2R9L6_HUMAN]	3	0.657448
Q13185	Chromobox protein homolog 3 OS=Homo sapiens GN=CBX3 PE=1 SV=4 - [CBX3_HUMAN]	4	0.658577
B4DE69	cDNA FLJ56053, highly similar to Serine/threonine-protein phosphatase 2A 65 kDa regulatory subunit A alpha isoform OS=Homo sapiens PE=2 SV=1 - [B4DE69_HUMAN]	2	0.658612
P49411	Elongation factor Tu, mitochondrial OS=Homo sapiens GN=TUFM PE=1 SV=2 - [EFTU_HUMAN]	3	0.659337
B4DLR3	cDNA FLJ54020, highly similar to Heterogeneous nuclear ribonucleoprotein U OS=Homo sapiens PE=2 SV=1 - [B4DLR3_HUMAN]	5	0.66215
A8K5J7	cDNA FLJ77290, highly similar to Homo sapiens BCL2-associated athanogene 5 (BAG5), mRNA OS=Homo sapiens PE=2 SV=1 - [A8K5J7_HUMAN]	2	0.664712
B2R9A0	cDNA, FLJ94294, highly similar to Homo sapiens cyclin-dependent kinase 4 (CDK4), mRNA OS=Homo sapiens PE=2 SV=1 - [B2R9A0_HUMAN]	3	0.665108
Q6PIU2	Neutral cholesterol ester hydrolase 1 OS=Homo sapiens GN=NCEH1 PE=1 SV=3 - [NCEH1_HUMAN]	2	0.665745
H0YK49	Electron transfer flavoprotein subunit alpha, mitochondrial OS=Homo sapiens GN=ETFA PE=4 SV=1 - [H0YK49_HUMAN]	4	0.670757
C9J0J7	Profilin-2 OS=Homo sapiens GN=PFN2 PE=4 SV=1 - [C9J0J7_HUMAN]	2	0.67562
B4DSQ1	Microtubule-associated protein OS=Homo sapiens GN=MAP4 PE=2 SV=1 - [B4DSQ1_HUMAN]	2	0.677436
O00264	Membrane-associated progesterone receptor component 1 OS=Homo sapiens GN=PGRMC1 PE=1 SV=3 - [PGRC1_HUMAN]	3	0.679618
B4E1J7	cDNA FLJ56935, highly similar to Centromere/kinetochore protein zw10 homolog OS=Homo sapiens PE=2 SV=1 - [B4E1J7_HUMAN]	2	0.681932
Q8TCT9	Minor histocompatibility antigen H13 OS=Homo sapiens GN=HM13 PE=1 SV=1 - [HM13_HUMAN]	2	0.682045
P05386	60S acidic ribosomal protein P1 OS=Homo sapiens GN=RPLP1 PE=1 SV=1 - [RLA1_HUMAN]	2	0.683882
B4E0U0	cDNA FLJ61018, highly similar to Ran GTPase-activating protein 1 OS=Homo sapiens PE=2 SV=1 - [B4E0U0_HUMAN]	2	0.684146
Q92973	Transportin-1 OS=Homo sapiens GN=TNPO1 PE=1 SV=2 - [TNPO1_HUMAN]	4	0.686627
Q9NVI7	ATPase family AAA domain-containing protein 3A OS=Homo sapiens GN=ATAD3A PE=1 SV=2 - [ATD3A_HUMAN]	4	0.687209
F8VUA6	60S ribosomal protein L18 (Fragment) OS=Homo sapiens GN=RPL18 PE=4 SV=1 - [F8VUA6_HUMAN]	4	0.688643
O43681	ATPase ASNA1 OS=Homo sapiens GN=ASNA1 PE=1 SV=2 - [ASNA_HUMAN]	2	0.690385
E1B6W5	Non-specific lipid-transfer protein OS=Homo sapiens GN=SCP2 PE=4 SV=1 - [E1B6W5_HUMAN]	3	0.693209
H0Y7C0	General vesicular transport factor p115 (Fragment) OS=Homo sapiens GN=USO1 PE=4 SV=1 - [H0Y7C0_HUMAN]	3	0.704851
B4DEX7	cDNA FLJ51806, highly similar to Homo sapiens proline-, glutamic acid-, leucine-rich protein 1 (PELP1), mRNA OS=Homo sapiens PE=2 SV=1 - [B4DEX7_HUMAN]	3	0.705339
Q9ULC4	Malignant T-cell-amplified sequence 1 OS=Homo sapiens GN=MCTS1 PE=1 SV=1 - [MCTS1_HUMAN]	2	0.709186
A8K337	cDNA FLJ77862, highly similar to Homo sapiens catechol-O-methyltransferase domain containing 1 (COMTD1), mRNA OS=Homo sapiens PE=2 SV=1 - [A8K337_HUMAN]	2	0.710156
F5GXM1	Histone deacetylase 1 OS=Homo sapiens GN=HDAC1 PE=4 SV=1 - [F5GXM1_HUMAN]	2	0.710156
B2R6U8	cDNA, FLJ93125, highly similar to Homo sapiens cleavage and polyadenylation specific factor 5, 25 kDa(CPSF5), mRNA OS=Homo sapiens PE=2 SV=1 - [B2R6U8_HUMAN]	4	0.710286
Q8N766	ER membrane protein complex subunit 1 OS=Homo sapiens GN=EMC1 PE=1 SV=1 - [EMC1_HUMAN]	2	0.710477
B4DRW8	cDNA FLJ54537, highly similar to Homo sapiens pitrilysin metallopeptidase 1 (PITRM1), mRNA OS=Homo sapiens PE=2 SV=1 - [B4DRW8_HUMAN]	5	0.711913
B3KRR1	cDNA FLJ34725 fis, clone MESAN2005958, highly similar to RNA-binding protein Luc7-like 2 OS=Homo sapiens PE=2 SV=1 - [B3KRR1_HUMAN]	2	0.713839
P36551	Coproporphyrinogen-III oxidase, mitochondrial OS=Homo sapiens GN=CPOX PE=1 SV=3 - [HEM6_HUMAN]	4	0.714459
Q9NZL4	Hsp70-binding protein 1 OS=Homo sapiens GN=HSPBP1 PE=1 SV=1 - [HPBP1_HUMAN]	5	0.719299
Q9H3L0	Methylmalonic aciduria and homocystinuria type D protein, mitochondrial OS=Homo sapiens GN=MMADHC PE=1 SV=2 - [MMAD_HUMAN]	2	0.720738
Q05DH1	Proteasome subunit alpha type (Fragment) OS=Homo sapiens GN=PSMA7 PE=2 SV=1 - [Q05DH1_HUMAN]	5	0.720884
I3QJX8	Survival motor neuron 1 protein isoform f (Fragment) OS=Homo sapiens GN=SMN1 PE=2 SV=1 - [I3QJX8_HUMAN]	2	0.725345
P13667	Protein disulfide-isomerase A4 OS=Homo sapiens GN=PDIA4 PE=1 SV=2 - [PDIA4_HUMAN]	3	0.726727
Q7KZN9	Cytochrome c oxidase assembly protein COX15 homolog OS=Homo sapiens GN=COX15 PE=1 SV=1 - [COX15_HUMAN]	2	0.726729
Q9Y5K5	Ubiquitin carboxyl-terminal hydrolase isozyme L5 OS=Homo sapiens GN=UCHL5 PE=1 SV=3 - [UCHL5_HUMAN]	4	0.727254
Q9Y2S7	Polymerase delta-interacting protein 2 OS=Homo sapiens GN=POLDIP2 PE=1 SV=1 - [PDIP2_HUMAN]	8	0.729526
B4DP38	Methylosome protein 50 OS=Homo sapiens GN=WDR77 PE=2 SV=1 - [B4DP38_HUMAN]	2	0.733268
G3V3C7	DNA-(apurinic or apyrimidinic site) lyase (Fragment) OS=Homo sapiens GN=APEX1 PE=4 SV=1 - [G3V3C7_HUMAN]	3	0.735151
A8K0A4	cDNA FLJ77631, highly similar to Homo sapiens HLA-B associated transcript 5 (BAT5), mRNA OS=Homo sapiens PE=2 SV=1 - [A8K0A4_HUMAN]	3	0.735336
B7SBB1	Aryl hydrocarbon receptor interacting protein OS=Homo sapiens GN=AIP PE=4 SV=1 - [B7SBB1_HUMAN]	4	0.736066
P25398	40S ribosomal protein S12 OS=Homo sapiens GN=RPS12 PE=1 SV=3 - [RS12_HUMAN]	5	0.736879
Q6RW13	Type-1 angiotensin II receptor-associated protein OS=Homo sapiens GN=AGTRAP PE=1 SV=1 - [ATRAP_HUMAN]	2	0.73918
B3KSZ4	cDNA FLJ37346 fis, clone BRAMY2021310, highly similar to Transcriptional repressor p66 beta OS=Homo sapiens PE=2 SV=1 - [B3KSZ4_HUMAN]	2	0.739766
O75396	Vesicle-trafficking protein SEC22b OS=Homo sapiens GN=SEC22B PE=1 SV=4 - [SC22B_HUMAN]	4	0.743757
E5RFP0	NudC domain-containing protein 2 OS=Homo sapiens GN=NUDCD2 PE=4 SV=1 - [E5RFP0_HUMAN]	3	0.744001
P30086	Phosphatidylethanolamine-binding protein 1 OS=Homo sapiens GN=PEBP1 PE=1 SV=3 - [PEBP1_HUMAN]	4	0.745359
Q9HD33	39S ribosomal protein L47, mitochondrial OS=Homo sapiens GN=MRPL47 PE=1 SV=2 - [RM47_HUMAN]	2	0.745972
B4DUV0	cDNA FLJ54162, moderately similar to CDP-diacylglycerol--inositol3-phosphatidyltransferase (EC 2.7.8.11) OS=Homo sapiens PE=2 SV=1 - [B4DUV0_HUMAN]	2	0.746432
J3QQY2	Transmembrane and coiled-coil domain-containing protein 1 OS=Homo sapiens GN=TMCO1 PE=4 SV=1 - [J3QQY2_HUMAN]	2	0.747797
H7C3I1	Hsc70-interacting protein (Fragment) OS=Homo sapiens GN=ST13 PE=4 SV=1 - [H7C3I1_HUMAN]	2	0.74895
Q9Y3D6	Mitochondrial fission 1 protein OS=Homo sapiens GN=FIS1 PE=1 SV=2 - [FIS1_HUMAN]	2	0.749465
Q9H845	Acyl-CoA dehydrogenase family member 9, mitochondrial OS=Homo sapiens GN=ACAD9 PE=1 SV=1 - [ACAD9_HUMAN]	6	0.749779
Q99536	Synaptic vesicle membrane protein VAT-1 homolog OS=Homo sapiens GN=VAT1 PE=1 SV=2 - [VAT1_HUMAN]	6	0.750961
B4DE91	cDNA FLJ55534, highly similar to 4-trimethylaminobutyraldehyde dehydrogenase (EC 1.2.1.47) OS=Homo sapiens PE=2 SV=1 - [B4DE91_HUMAN]	5	0.75259
P61158	Actin-related protein 3 OS=Homo sapiens GN=ACTR3 PE=1 SV=3 - [ARP3_HUMAN]	3	0.753706
Q53SY7	Putative uncharacterized protein CAD (Fragment) OS=Homo sapiens GN=CAD PE=2 SV=1 - [Q53SY7_HUMAN]	7	0.755085
P49915	GMP synthase [glutamine-hydrolyzing] OS=Homo sapiens GN=GMPS PE=1 SV=1 - [GUAA_HUMAN]	4	0.757028
Q5JQ13	Vinculin (Fragment) OS=Homo sapiens GN=VCL PE=2 SV=1 - [Q5JQ13_HUMAN]	2	0.757462
B4DYC6	cDNA FLJ60958, highly similar to Homo sapiens SGT1, suppressor of G2 allele of SKP1 (SUGT1), mRNA OS=Homo sapiens PE=2 SV=1 - [B4DYC6_HUMAN]	4	0.75794
H7C5A7	Acyl-coenzyme A thioesterase 8 (Fragment) OS=Homo sapiens GN=ACOT8 PE=4 SV=1 - [H7C5A7_HUMAN]	2	0.75938
P30041	Peroxiredoxin-6 OS=Homo sapiens GN=PRDX6 PE=1 SV=3 - [PRDX6_HUMAN]	3	0.761562
O96008	Mitochondrial import receptor subunit TOM40 homolog OS=Homo sapiens GN=TOMM40 PE=1 SV=1 - [TOM40_HUMAN]	6	0.763923
Q9BUM1	Glucose-6-phosphatase 3 OS=Homo sapiens GN=G6PC3 PE=1 SV=2 - [G6PC3_HUMAN]	2	0.764055
Q5BKY2	EIF3H protein OS=Homo sapiens GN=EIF3H PE=2 SV=1 - [Q5BKY2_HUMAN]	2	0.76592
Q9UHV9	Prefoldin subunit 2 OS=Homo sapiens GN=PFDN2 PE=1 SV=1 - [PFD2_HUMAN]	3	0.766812
Q96I24	Far upstream element-binding protein 3 OS=Homo sapiens GN=FUBP3 PE=1 SV=2 - [FUBP3_HUMAN]	3	0.767152
P42167	Lamina-associated polypeptide 2, isoforms beta/gamma OS=Homo sapiens GN=TMPO PE=1 SV=2 - [LAP2B_HUMAN]	4	0.769437
B4DSN5	Tyrosine-protein phosphatase non-receptor type OS=Homo sapiens GN=PTPN1 PE=2 SV=1 - [B4DSN5_HUMAN]	2	0.769641
H0YNX5	Signal peptidase complex catalytic subunit SEC11A (Fragment) OS=Homo sapiens GN=SEC11A PE=4 SV=1 - [H0YNX5_HUMAN]	2	0.770154
Q96ME4	cDNA FLJ32471 fis, clone SKNMC2000322, highly similar to Peptidyl-tRNA hydrolase 2, mitochondrial (EC 3.1.1.29) OS=Homo sapiens PE=2 SV=2 - [Q96ME4_HUMAN]	5	0.770384
B4DJB4	cDNA FLJ55931, highly similar to Isocitrate dehydrogenase OS=Homo sapiens PE=2 SV=1 - [B4DJB4_HUMAN]	5	0.770818
P20618	Proteasome subunit beta type-1 OS=Homo sapiens GN=PSMB1 PE=1 SV=2 - [PSB1_HUMAN]	5	0.770974
O00154	Cytosolic acyl coenzyme A thioester hydrolase OS=Homo sapiens GN=ACOT7 PE=1 SV=3 - [BACH_HUMAN]	2	0.771748
C9JVN9	L-2-hydroxyglutarate dehydrogenase, mitochondrial OS=Homo sapiens GN=L2HGDH PE=4 SV=1 - [C9JVN9_HUMAN]	4	0.772352
O14828	Secretory carrier-associated membrane protein 3 OS=Homo sapiens GN=SCAMP3 PE=1 SV=3 - [SCAM3_HUMAN]	3	0.773852
E9PI90	Transmembrane protein 126A OS=Homo sapiens GN=TMEM126A PE=4 SV=1 - [E9PI90_HUMAN]	2	0.775101
A8K4W5	cDNA FLJ76813, highly similar to Homo sapiens acetyl-Coenzyme A acetyltransferase 2 (acetoacetyl Coenzyme A thiolase), mRNA OS=Homo sapiens PE=2 SV=1 - [A8K4W5_HUMAN]	3	0.775236
B2RB06	cDNA, FLJ95242, highly similar to Homo sapiens L-3-hydroxyacyl-Coenzyme A dehydrogenase, short chain (HADHSC), mRNA OS=Homo sapiens PE=2 SV=1 - [B2RB06_HUMAN]	2	0.775701
B3KPA6	Acyl-Coenzyme A dehydrogenase, very long chain, isoform CRA_e OS=Homo sapiens GN=ACADVL PE=2 SV=1 - [B3KPA6_HUMAN]	4	0.77646
B2RD24	cDNA, FLJ96424 OS=Homo sapiens PE=2 SV=1 - [B2RD24_HUMAN]	4	0.776734
B4DUQ9	cDNA FLJ50873, highly similar to DNA replication licensing factor MCM3 OS=Homo sapiens PE=2 SV=1 - [B4DUQ9_HUMAN]	6	0.77708
A2A3R5	40S ribosomal protein S6 OS=Homo sapiens GN=RPS6 PE=3 SV=1 - [A2A3R5_HUMAN]	3	0.778674
B4DF70	cDNA FLJ60461, highly similar to Peroxiredoxin-2 (EC 1.11.1.15) OS=Homo sapiens PE=2 SV=1 - [B4DF70_HUMAN]	5	0.779397
Q9BTE3	Mini-chromosome maintenance complex-binding protein OS=Homo sapiens GN=MCMBP PE=1 SV=2 - [MCMBP_HUMAN]	6	0.779462
A8K7N0	cDNA FLJ75556, highly similar to Homo sapiens ribosomal protein L14, mRNA OS=Homo sapiens PE=2 SV=1 - [A8K7N0_HUMAN]	2	0.780603
B7Z1F4	cDNA FLJ59466, highly similar to Thioredoxin reductase 1, cytoplasmic (EC 1.8.1.9) OS=Homo sapiens PE=2 SV=1 - [B7Z1F4_HUMAN]	2	0.781133
B4DHC4	cDNA FLJ51843, highly similar to 14-3-3 protein gamma OS=Homo sapiens PE=2 SV=1 - [B4DHC4_HUMAN]	3	0.781522
B4DSN3	cDNA FLJ60345, highly similar to Protein transport protein Sec24C OS=Homo sapiens PE=2 SV=1 - [B4DSN3_HUMAN]	2	0.781533
E5RJX2	40S ribosomal protein S20 OS=Homo sapiens GN=RPS20 PE=4 SV=1 - [E5RJX2_HUMAN]	3	0.782541
B2RBR9	cDNA, FLJ95650, highly similar to Homo sapiens karyopherin (importin) beta 1 (KPNB1), mRNA OS=Homo sapiens PE=2 SV=1 - [B2RBR9_HUMAN]	5	0.784014
B4DIW2	cDNA FLJ54035, highly similar to Neutral alpha-glucosidase AB OS=Homo sapiens PE=2 SV=1 - [B4DIW2_HUMAN]	6	0.785013
P50395	Rab GDP dissociation inhibitor beta OS=Homo sapiens GN=GDI2 PE=1 SV=2 - [GDIB_HUMAN]	5	0.785116
Q96HX3	Similar to ribophorin I (Fragment) OS=Homo sapiens PE=2 SV=1 - [Q96HX3_HUMAN]	7	0.785706
Q9H3N1	Thioredoxin-related transmembrane protein 1 OS=Homo sapiens GN=TMX1 PE=1 SV=1 - [TMX1_HUMAN]	5	0.787666
B3KW56	Eukaryotic translation initiation factor 3 subunit E OS=Homo sapiens GN=EIF3S6 PE=2 SV=1 - [B3KW56_HUMAN]	4	0.787986
I6L9B6	PPA2 protein (Fragment) OS=Homo sapiens GN=PPA2 PE=2 SV=1 - [I6L9B6_HUMAN]	4	0.788699
B7ZLC9	GEMIN5 protein OS=Homo sapiens GN=GEMIN5 PE=2 SV=1 - [B7ZLC9_HUMAN]	3	0.789136
F8VTY8	Proliferation-associated protein 2G4 OS=Homo sapiens GN=PA2G4 PE=4 SV=1 - [F8VTY8_HUMAN]	3	0.789202
P28066	Proteasome subunit alpha type-5 OS=Homo sapiens GN=PSMA5 PE=1 SV=3 - [PSA5_HUMAN]	2	0.789765
Q14694	Ubiquitin carboxyl-terminal hydrolase 10 OS=Homo sapiens GN=USP10 PE=1 SV=2 - [UBP10_HUMAN]	2	0.789961
O75880	Protein SCO1 homolog, mitochondrial OS=Homo sapiens GN=SCO1 PE=1 SV=1 - [SCO1_HUMAN]	3	0.790287
Q02790	Peptidyl-prolyl cis-trans isomerase FKBP4 OS=Homo sapiens GN=FKBP4 PE=1 SV=3 - [FKBP4_HUMAN]	3	0.790498
Q5JYR4	Dolichyl-diphosphooligosaccharide--protein glycosyltransferase subunit 2 (Fragment) OS=Homo sapiens GN=RPN2 PE=2 SV=1 - [Q5JYR4_HUMAN]	2	0.790629
Q9H936	Mitochondrial glutamate carrier 1 OS=Homo sapiens GN=SLC25A22 PE=1 SV=1 - [GHC1_HUMAN]	5	0.791363
B2R5W3	cDNA, FLJ92658, highly similar to Homo sapiens poly (ADP-ribose) polymerase family, member 1 (PARP1), mRNA OS=Homo sapiens PE=2 SV=1 - [B2R5W3_HUMAN]	6	0.791426
Q15758	Neutral amino acid transporter B(0) OS=Homo sapiens GN=SLC1A5 PE=1 SV=2 - [AAAT_HUMAN]	4	0.791846
E7EWI9	Heterogeneous nuclear ribonucleoprotein A3 OS=Homo sapiens GN=HNRNPA3 PE=4 SV=1 - [E7EWI9_HUMAN]	4	0.792629
P22102	Trifunctional purine biosynthetic protein adenosine-3 OS=Homo sapiens GN=GART PE=1 SV=1 - [PUR2_HUMAN]	10	0.794141
Q9HBH5	Retinol dehydrogenase 14 OS=Homo sapiens GN=RDH14 PE=1 SV=1 - [RDH14_HUMAN]	4	0.79435
Q9NX63	Coiled-coil-helix-coiled-coil-helix domain-containing protein 3, mitochondrial OS=Homo sapiens GN=CHCHD3 PE=1 SV=1 - [CHCH3_HUMAN]	4	0.795108
P62263	40S ribosomal protein S14 OS=Homo sapiens GN=RPS14 PE=1 SV=3 - [RS14_HUMAN]	3	0.795275
B4DXZ1	Asparagine synthetase OS=Homo sapiens PE=2 SV=1 - [B4DXZ1_HUMAN]	10	0.798401
O60343	TBC1 domain family member 4 OS=Homo sapiens GN=TBC1D4 PE=1 SV=2 - [TBCD4_HUMAN]	5	0.798427
Q99720	Sigma non-opioid intracellular receptor 1 OS=Homo sapiens GN=SIGMAR1 PE=1 SV=1 - [SGMR1_HUMAN]	2	0.798892
B4DW52	cDNA FLJ55253, highly similar to Actin, cytoplasmic 1 OS=Homo sapiens PE=2 SV=1 - [B4DW52_HUMAN]	10	0.801119
B4DJE7	Medium-chain-specific acyl-CoA dehydrogenase, mitochondrial OS=Homo sapiens GN=ACADM PE=2 SV=1 - [B4DJE7_HUMAN]	3	0.801804
B4DKE6	cDNA FLJ60629, highly similar to Replication factor C subunit 3 OS=Homo sapiens PE=2 SV=1 - [B4DKE6_HUMAN]	2	0.802575
B1AJQ6	Syntaxin 12 (Fragment) OS=Homo sapiens GN=STX12 PE=4 SV=1 - [B1AJQ6_HUMAN]	4	0.803145
Q9Y3E8	CGI-150 protein OS=Homo sapiens GN=C17orf25 PE=2 SV=1 - [Q9Y3E8_HUMAN]	8	0.803444
Q5R370	Calcyclin binding protein OS=Homo sapiens GN=CACYBP PE=2 SV=1 - [Q5R370_HUMAN]	6	0.803776
B3KTN4	Citrate synthase OS=Homo sapiens PE=2 SV=1 - [B3KTN4_HUMAN]	3	0.804036
P14618	Pyruvate kinase isozymes M1/M2 OS=Homo sapiens GN=PKM PE=1 SV=4 - [KPYM_HUMAN]	15	0.806027
E9PGT6	COP9 signalosome complex subunit 8 OS=Homo sapiens GN=COPS8 PE=4 SV=1 - [E9PGT6_HUMAN]	2	0.807017
Q92665	28S ribosomal protein S31, mitochondrial OS=Homo sapiens GN=MRPS31 PE=1 SV=3 - [RT31_HUMAN]	2	0.807153
B3KN29	cDNA FLJ13371 fis, clone PLACE1000656, highly similar to PRA1 family protein 2 OS=Homo sapiens PE=2 SV=1 - [B3KN29_HUMAN]	3	0.808158
P15153	Ras-related C3 botulinum toxin substrate 2 OS=Homo sapiens GN=RAC2 PE=1 SV=1 - [RAC2_HUMAN]	3	0.808329
B4DSA4	cDNA FLJ56930, highly similar to Ferrochelatase, mitochondrial (EC 4.99.1.1) OS=Homo sapiens PE=2 SV=1 - [B4DSA4_HUMAN]	2	0.808791
B3KSI4	cDNA FLJ36348 fis, clone THYMU2007025, highly similar to TRANSKETOLASE (EC 2.2.1.1) OS=Homo sapiens PE=2 SV=1 - [B3KSI4_HUMAN]	6	0.810456
B0V2L1	HLA-B associated transcript 1 (Fragment) OS=Homo sapiens GN=BAT1 PE=4 SV=1 - [B0V2L1_HUMAN]	5	0.811141
Q9BUB1	PRKAR2A protein OS=Homo sapiens GN=PRKAR2A PE=2 SV=1 - [Q9BUB1_HUMAN]	3	0.814041
D6RF44	Heterogeneous nuclear ribonucleoprotein D0 (Fragment) OS=Homo sapiens GN=HNRNPD PE=4 SV=1 - [D6RF44_HUMAN]	2	0.815723
Q5TFE4	5'-nucleotidase domain-containing protein 1 OS=Homo sapiens GN=NT5DC1 PE=1 SV=1 - [NT5D1_HUMAN]	12	0.815823
O60664	Perilipin-3 OS=Homo sapiens GN=PLIN3 PE=1 SV=3 - [PLIN3_HUMAN]	5	0.81584
Q6PJY1	FUBP1 protein (Fragment) OS=Homo sapiens GN=FUBP1 PE=2 SV=1 - [Q6PJY1_HUMAN]	2	0.815995
A8K486	Peptidyl-prolyl cis-trans isomerase OS=Homo sapiens PE=2 SV=1 - [A8K486_HUMAN]	10	0.816247
P54886	Delta-1-pyrroline-5-carboxylate synthase OS=Homo sapiens GN=ALDH18A1 PE=1 SV=2 - [P5CS_HUMAN]	26	0.817098
Q68DW4	Putative uncharacterized protein DKFZp779P1227 OS=Homo sapiens GN=DKFZp779P1227 PE=2 SV=1 - [Q68DW4_HUMAN]	2	0.8174
B7Z4B2	cDNA FLJ56108, highly similar to Puromycin-sensitive aminopeptidase (EC 3.4.11.-) OS=Homo sapiens PE=2 SV=1 - [B7Z4B2_HUMAN]	8	0.817486
P11441	Ubiquitin-like protein 4A OS=Homo sapiens GN=UBL4A PE=1 SV=1 - [UBL4A_HUMAN]	2	0.817926
P28072	Proteasome subunit beta type-6 OS=Homo sapiens GN=PSMB6 PE=1 SV=4 - [PSB6_HUMAN]	2	0.819539
Q96HS1	Serine/threonine-protein phosphatase PGAM5, mitochondrial OS=Homo sapiens GN=PGAM5 PE=1 SV=2 - [PGAM5_HUMAN]	3	0.820235
P27824	Calnexin OS=Homo sapiens GN=CANX PE=1 SV=2 - [CALX_HUMAN]	6	0.820525
B4E0N9	Glutamate dehydrogenase OS=Homo sapiens PE=2 SV=1 - [B4E0N9_HUMAN]	2	0.820972
H3BP91	Enoyl-CoA delta isomerase 1, mitochondrial (Fragment) OS=Homo sapiens GN=ECI1 PE=3 SV=1 - [H3BP91_HUMAN]	4	0.821647
P51149	Ras-related protein Rab-7a OS=Homo sapiens GN=RAB7A PE=1 SV=1 - [RAB7A_HUMAN]	6	0.822572
Q5T440	Putative transferase CAF17, mitochondrial OS=Homo sapiens GN=IBA57 PE=1 SV=1 - [CAF17_HUMAN]	4	0.823812
B4DN45	S-adenosylmethionine synthase OS=Homo sapiens GN=MAT2A PE=2 SV=1 - [B4DN45_HUMAN]	2	0.826435
Q5STN0	28S ribosomal protein S18b, mitochondrial OS=Homo sapiens GN=MRPS18B PE=4 SV=2 - [Q5STN0_HUMAN]	3	0.827318
Q10713	Mitochondrial-processing peptidase subunit alpha OS=Homo sapiens GN=PMPCA PE=1 SV=2 - [MPPA_HUMAN]	7	0.82999
Q5JTA8	Novel protein OS=Homo sapiens GN=RP11-217H1.1 PE=2 SV=1 - [Q5JTA8_HUMAN]	3	0.830073
B2R7M3	cDNA, FLJ93510, highly similar to Homo sapiens JTV1 gene (JTV1), mRNA OS=Homo sapiens PE=2 SV=1 - [B2R7M3_HUMAN]	5	0.83043
F5H897	Heat shock protein 75 kDa, mitochondrial OS=Homo sapiens GN=TRAP1 PE=3 SV=1 - [F5H897_HUMAN]	11	0.831028
Q6XYC5	LP6054 OS=Homo sapiens GN=TRABD PE=2 SV=1 - [Q6XYC5_HUMAN]	2	0.831494
P12277	Creatine kinase B-type OS=Homo sapiens GN=CKB PE=1 SV=1 - [KCRB_HUMAN]	11	0.832007
A8K0D2	cDNA FLJ77740, highly similar to Homo sapiens 7-dehydrocholesterol reductase, mRNA OS=Homo sapiens PE=2 SV=1 - [A8K0D2_HUMAN]	4	0.832381
B4DVV3	cDNA FLJ53218, highly similar to Homo sapiens SAC1 suppressor of actin mutations 1-like (SACM1L), mRNA OS=Homo sapiens PE=2 SV=1 - [B4DVV3_HUMAN]	3	0.832474
H0YEN5	40S ribosomal protein S2 (Fragment) OS=Homo sapiens GN=RPS2 PE=3 SV=1 - [H0YEN5_HUMAN]	5	0.833086
P12268	Inosine-5'-monophosphate dehydrogenase 2 OS=Homo sapiens GN=IMPDH2 PE=1 SV=2 - [IMDH2_HUMAN]	13	0.833689
B4E2Z3	cDNA FLJ54090, highly similar to 4F2 cell-surface antigen heavy chain OS=Homo sapiens PE=2 SV=1 - [B4E2Z3_HUMAN]	5	0.833833
B3KW21	cDNA FLJ41945 fis, clone PLACE6019676, highly similar to Coatomer subunit gamma OS=Homo sapiens PE=2 SV=1 - [B3KW21_HUMAN]	2	0.834179
Q96BW5	Phosphotriesterase-related protein OS=Homo sapiens GN=PTER PE=1 SV=1 - [PTER_HUMAN]	3	0.835183
A8K9U0	cDNA FLJ78260, highly similar to Homo sapiens RNA binding motif protein 4, mRNA OS=Homo sapiens PE=2 SV=1 - [A8K9U0_HUMAN]	2	0.835285
E9PKG1	Protein arginine N-methyltransferase 1 OS=Homo sapiens GN=PRMT1 PE=4 SV=1 - [E9PKG1_HUMAN]	6	0.835474
B4DLX3	60S ribosomal protein L13 OS=Homo sapiens PE=2 SV=1 - [B4DLX3_HUMAN]	3	0.835673
E9PH29	Thioredoxin-dependent peroxide reductase, mitochondrial OS=Homo sapiens GN=PRDX3 PE=4 SV=1 - [E9PH29_HUMAN]	5	0.835762
F5GYN4	Ubiquitin thioesterase OTUB1 OS=Homo sapiens GN=OTUB1 PE=4 SV=1 - [F5GYN4_HUMAN]	2	0.836073
O95336	6-phosphogluconolactonase OS=Homo sapiens GN=PGLS PE=1 SV=2 - [6PGL_HUMAN]	4	0.836551
Q8NBX0	Saccharopine dehydrogenase-like oxidoreductase OS=Homo sapiens GN=SCCPDH PE=1 SV=1 - [SCPDL_HUMAN]	5	0.837697
P07900	Heat shock protein HSP 90-alpha OS=Homo sapiens GN=HSP90AA1 PE=1 SV=5 - [HS90A_HUMAN]	10	0.838097
B4DUR8	T-complex protein 1 subunit gamma OS=Homo sapiens GN=CCT3 PE=2 SV=1 - [B4DUR8_HUMAN]	10	0.838782
P62266	40S ribosomal protein S23 OS=Homo sapiens GN=RPS23 PE=1 SV=3 - [RS23_HUMAN]	2	0.838867
B1AHM1	DEAD (Asp-Glu-Ala-Asp) box polypeptide 17 OS=Homo sapiens GN=DDX17 PE=3 SV=1 - [B1AHM1_HUMAN]	7	0.841963
B4DMB5	cDNA FLJ60075, highly similar to CTP synthase 1 (EC 6.3.4.2) OS=Homo sapiens PE=2 SV=1 - [B4DMB5_HUMAN]	9	0.842374
O15173	Membrane-associated progesterone receptor component 2 OS=Homo sapiens GN=PGRMC2 PE=1 SV=1 - [PGRC2_HUMAN]	5	0.842505
P41250	Glycine--tRNA ligase OS=Homo sapiens GN=GARS PE=1 SV=3 - [SYG_HUMAN]	3	0.843187
B4E3D5	cDNA FLJ51469, highly similar to 60S acidic ribosomal protein P0 OS=Homo sapiens PE=2 SV=1 - [B4E3D5_HUMAN]	5	0.843188
Q0QF37	Malate dehydrogenase (Fragment) OS=Homo sapiens GN=MDH2 PE=2 SV=1 - [Q0QF37_HUMAN]	10	0.844058
A8K6K8	cDNA FLJ77325 OS=Homo sapiens PE=2 SV=1 - [A8K6K8_HUMAN]	2	0.844218
B7Z645	Synaptotagmin binding, cytoplasmic RNA interacting protein, isoform CRA_b OS=Homo sapiens GN=SYNCRIP PE=2 SV=1 - [B7Z645_HUMAN]	5	0.844345
O14880	Microsomal glutathione S-transferase 3 OS=Homo sapiens GN=MGST3 PE=1 SV=1 - [MGST3_HUMAN]	4	0.844398
P68371	Tubulin beta-4B chain OS=Homo sapiens GN=TUBB4B PE=1 SV=1 - [TBB4B_HUMAN]	4	0.845579
B7Z1R5	V-type proton ATPase catalytic subunit A OS=Homo sapiens GN=ATP6V1A PE=2 SV=1 - [B7Z1R5_HUMAN]	3	0.845628
B3KQF0	cDNA FLJ90354 fis, clone NT2RP2003390, highly similar to Translocation protein SEC63 homolog OS=Homo sapiens PE=2 SV=1 - [B3KQF0_HUMAN]	10	0.845856
Q3ZCQ8	Mitochondrial import inner membrane translocase subunit TIM50 OS=Homo sapiens GN=TIMM50 PE=1 SV=2 - [TIM50_HUMAN]	6	0.846983
B4DHY8	Elongation factor Ts, mitochondrial A OS=Homo sapiens GN=TSFMA PE=2 SV=1 - [B4DHY8_HUMAN]	2	0.846987
H7BXI1	Extended synaptotagmin-2 (Fragment) OS=Homo sapiens GN=ESYT2 PE=4 SV=1 - [H7BXI1_HUMAN]	3	0.84785
P61106	Ras-related protein Rab-14 OS=Homo sapiens GN=RAB14 PE=1 SV=4 - [RAB14_HUMAN]	4	0.847925
Q32Q12	HCG2001850, isoform CRA_a OS=Homo sapiens GN=NME1-NME2 PE=2 SV=1 - [Q32Q12_HUMAN]	5	0.848383
B2RDM2	HCG1811539, isoform CRA_b OS=Homo sapiens GN=TXNDC5 PE=2 SV=1 - [B2RDM2_HUMAN]	3	0.849936
B7Z2Z8	T-complex protein 1 subunit delta OS=Homo sapiens PE=2 SV=1 - [B7Z2Z8_HUMAN]	9	0.850576
P09211	Glutathione S-transferase P OS=Homo sapiens GN=GSTP1 PE=1 SV=2 - [GSTP1_HUMAN]	6	0.850884
Q08ES8	Cell growth-inhibiting protein 34 OS=Homo sapiens PE=2 SV=1 - [Q08ES8_HUMAN]	2	0.851238
P13639	Elongation factor 2 OS=Homo sapiens GN=EEF2 PE=1 SV=4 - [EF2_HUMAN]	24	0.851689
B4DZW4	cDNA FLJ57246, highly similar to Poly(A)-binding protein 1 OS=Homo sapiens PE=2 SV=1 - [B4DZW4_HUMAN]	6	0.852157
Q07812	Apoptosis regulator BAX OS=Homo sapiens GN=BAX PE=1 SV=1 - [BAX_HUMAN]	4	0.852445
Q5SR21	DNAation factor, 40kDa, beta polypeptide (Caspase-activated DNase) OS=Homo sapiens GN=DFFB PE=2 SV=1 - [Q5SR21_HUMAN]	4	0.852536
P46109	Crk-like protein OS=Homo sapiens GN=CRKL PE=1 SV=1 - [CRKL_HUMAN]	4	0.85296
C9J8Q5	Succinate-semialdehyde dehydrogenase, mitochondrial OS=Homo sapiens GN=ALDH5A1 PE=3 SV=1 - [C9J8Q5_HUMAN]	3	0.853578
F8W1A4	Adenylate kinase 2, mitochondrial OS=Homo sapiens GN=AK2 PE=3 SV=1 - [F8W1A4_HUMAN]	5	0.854426
Q15181	Inorganic pyrophosphatase OS=Homo sapiens GN=PPA1 PE=1 SV=2 - [IPYR_HUMAN]	6	0.85554
B1AVS1	Metaxin 1 (Fragment) OS=Homo sapiens GN=MTX1 PE=4 SV=1 - [B1AVS1_HUMAN]	2	0.857138
P61019	Ras-related protein Rab-2A OS=Homo sapiens GN=RAB2A PE=1 SV=1 - [RAB2A_HUMAN]	4	0.857282
Q9NQC3	Reticulon-4 OS=Homo sapiens GN=RTN4 PE=1 SV=2 - [RTN4_HUMAN]	7	0.857382
Q13085	Acetyl-CoA carboxylase 1 OS=Homo sapiens GN=ACACA PE=1 SV=2 - [ACACA_HUMAN]	5	0.858225
Q8IZV5	Retinol dehydrogenase 10 OS=Homo sapiens GN=RDH10 PE=1 SV=1 - [RDH10_HUMAN]	2	0.858226
B4DY56	ATP synthase subunit alpha OS=Homo sapiens PE=2 SV=1 - [B4DY56_HUMAN]	7	0.858498
Q92945	Far upstream element-binding protein 2 OS=Homo sapiens GN=KHSRP PE=1 SV=4 - [FUBP2_HUMAN]	18	0.85918
E9PFH8	Lupus La protein OS=Homo sapiens GN=SSB PE=4 SV=1 - [E9PFH8_HUMAN]	3	0.859595
Q5TA02	Glutathione S-transferase omega 1 (Fragment) OS=Homo sapiens GN=GSTO1 PE=2 SV=1 - [Q5TA02_HUMAN]	6	0.859625
P46778	60S ribosomal protein L21 OS=Homo sapiens GN=RPL21 PE=1 SV=2 - [RL21_HUMAN]	2	0.85976
P48047	ATP synthase subunit O, mitochondrial OS=Homo sapiens GN=ATP5O PE=1 SV=1 - [ATPO_HUMAN]	5	0.859838
F8W7Q4	Protein FAM162A OS=Homo sapiens GN=FAM162A PE=4 SV=1 - [F8W7Q4_HUMAN]	5	0.860503
Q02978	Mitochondrial 2-oxoglutarate/malate carrier protein OS=Homo sapiens GN=SLC25A11 PE=1 SV=3 - [M2OM_HUMAN]	8	0.860585
P30837	Aldehyde dehydrogenase X, mitochondrial OS=Homo sapiens GN=ALDH1B1 PE=1 SV=3 - [AL1B1_HUMAN]	4	0.862068
A8K9C4	Elongation factor 1-alpha OS=Homo sapiens PE=2 SV=1 - [A8K9C4_HUMAN]	10	0.862588
P07814	Bifunctional glutamate/proline--tRNA ligase OS=Homo sapiens GN=EPRS PE=1 SV=5 - [SYEP_HUMAN]	4	0.862608
Q5HYB6	Putative uncharacterized protein DKFZp686J1372 OS=Homo sapiens GN=DKFZp686J1372 PE=2 SV=1 - [Q5HYB6_HUMAN]	9	0.862643
B3KQT9	cDNA PSEC0175 fis, clone OVARC1000169, highly similar to Protein disulfide-isomerase A3 (EC 5.3.4.1) OS=Homo sapiens PE=2 SV=1 - [B3KQT9_HUMAN]	8	0.862764
P54577	Tyrosine--tRNA ligase, cytoplasmic OS=Homo sapiens GN=YARS PE=1 SV=4 - [SYYC_HUMAN]	2	0.863086
P17858	6-phosphofructokinase, liver type OS=Homo sapiens GN=PFKL PE=1 SV=6 - [K6PL_HUMAN]	3	0.864508
Q5BKZ1	DBIRD complex subunit ZNF326 OS=Homo sapiens GN=ZNF326 PE=1 SV=2 - [ZN326_HUMAN]	2	0.864838
P23526	Adenosylhomocysteinase OS=Homo sapiens GN=AHCY PE=1 SV=4 - [SAHH_HUMAN]	7	0.865077
H0YNW5	Deoxyuridine 5'-triphosphate nucleotidohydrolase, mitochondrial OS=Homo sapiens GN=DUT PE=4 SV=1 - [H0YNW5_HUMAN]	5	0.865481
Q9HCC0	Methylcrotonoyl-CoA carboxylase beta chain, mitochondrial OS=Homo sapiens GN=MCCC2 PE=1 SV=1 - [MCCB_HUMAN]	11	0.865991
H3BRG4	Cytochrome b-c1 complex subunit 2, mitochondrial OS=Homo sapiens GN=UQCRC2 PE=3 SV=1 - [H3BRG4_HUMAN]	3	0.866425
P30050	60S ribosomal protein L12 OS=Homo sapiens GN=RPL12 PE=1 SV=1 - [RL12_HUMAN]	5	0.867015
P78371	T-complex protein 1 subunit beta OS=Homo sapiens GN=CCT2 PE=1 SV=4 - [TCPB_HUMAN]	15	0.867286
A8YXX5	Cell proliferation-inducing protein 60 OS=Homo sapiens GN=PIG60 PE=2 SV=1 - [A8YXX5_HUMAN]	4	0.867804
E9PC52	Histone-binding protein RBBP7 OS=Homo sapiens GN=RBBP7 PE=4 SV=1 - [E9PC52_HUMAN]	3	0.868017
F8WCJ1	Eukaryotic translation initiation factor 5A-2 OS=Homo sapiens GN=EIF5A2 PE=4 SV=1 - [F8WCJ1_HUMAN]	3	0.86817
Q9BSQ6	RPL13A protein (Fragment) OS=Homo sapiens GN=RPL13A PE=2 SV=2 - [Q9BSQ6_HUMAN]	3	0.869831
P53701	Cytochrome c-type heme lyase OS=Homo sapiens GN=HCCS PE=1 SV=1 - [CCHL_HUMAN]	4	0.870068
P26641	Elongation factor 1-gamma OS=Homo sapiens GN=EEF1G PE=1 SV=3 - [EF1G_HUMAN]	9	0.870107
Q5HYD9	Putative uncharacterized protein DKFZp686M0619 (Fragment) OS=Homo sapiens GN=DKFZp686M0619 PE=2 SV=1 - [Q5HYD9_HUMAN]	5	0.870216
B4DKS0	cDNA FLJ53381, highly similar to Monocarboxylate transporter 1 OS=Homo sapiens PE=2 SV=1 - [B4DKS0_HUMAN]	3	0.87048
B4DDM6	Mitotic checkpoint protein BUB3 OS=Homo sapiens GN=BUB3 PE=2 SV=1 - [B4DDM6_HUMAN]	3	0.870728
B7Z6M1	Plastin-3 OS=Homo sapiens GN=PLS3 PE=2 SV=1 - [B7Z6M1_HUMAN]	12	0.870886
P22626	Heterogeneous nuclear ribonucleoproteins A2/B1 OS=Homo sapiens GN=HNRNPA2B1 PE=1 SV=2 - [ROA2_HUMAN]	8	0.872195
B3KMX1	cDNA FLJ12848 fis, clone NT2RP2003391, highly similar to Transportin-3 OS=Homo sapiens PE=2 SV=1 - [B3KMX1_HUMAN]	2	0.872225
D6RFI0	Sideroflexin-1 (Fragment) OS=Homo sapiens GN=SFXN1 PE=4 SV=1 - [D6RFI0_HUMAN]	4	0.872232
G3V2B8	Methylenetetrahydrofolate dehydrogenase OS=Homo sapiens GN=MTHFD1 PE=3 SV=1 - [G3V2B8_HUMAN]	9	0.872297
F8VVL1	Density-regulated protein OS=Homo sapiens GN=DENR PE=4 SV=1 - [F8VVL1_HUMAN]	2	0.872568
P62258	14-3-3 protein epsilon OS=Homo sapiens GN=YWHAE PE=1 SV=1 - [1433E_HUMAN]	11	0.873183
B5BTY4	ATP-dependent RNA helicase DDX3X OS=Homo sapiens GN=DDX3X PE=2 SV=1 - [B5BTY4_HUMAN]	3	0.873785
B3KT06	cDNA FLJ37398 fis, clone BRAMY2027467, highly similar to Tubulin alpha-ubiquitous chain OS=Homo sapiens PE=2 SV=1 - [B3KT06_HUMAN]	4	0.873931
A8K492	cDNA FLJ76789, highly similar to Homo sapiens methionine-tRNA synthetase (MARS), mRNA OS=Homo sapiens PE=2 SV=1 - [A8K492_HUMAN]	4	0.874237
P28074	Proteasome subunit beta type-5 OS=Homo sapiens GN=PSMB5 PE=1 SV=3 - [PSB5_HUMAN]	7	0.874443
E7EUY0	DNA-dependent protein kinase catalytic subunit OS=Homo sapiens GN=PRKDC PE=4 SV=1 - [E7EUY0_HUMAN]	18	0.874706
B7Z4Y0	cDNA FLJ52711, highly similar to Homo sapiens thioredoxin domain containing 14 (TXNDC14), mRNA OS=Homo sapiens PE=2 SV=1 - [B7Z4Y0_HUMAN]	4	0.875224
P04075	Fructose-bisphosphate aldolase A OS=Homo sapiens GN=ALDOA PE=1 SV=2 - [ALDOA_HUMAN]	12	0.875386
B7Z8A2	cDNA FLJ51671, highly similar to Prenylcysteine oxidase (EC 1.8.3.5) OS=Homo sapiens PE=2 SV=1 - [B7Z8A2_HUMAN]	11	0.876096
P04406	Glyceraldehyde-3-phosphate dehydrogenase OS=Homo sapiens GN=GAPDH PE=1 SV=3 - [G3P_HUMAN]	9	0.876336
B4DT13	Ras-related protein Rab-11A OS=Homo sapiens GN=RAB11A PE=2 SV=1 - [B4DT13_HUMAN]	4	0.876737
Q99714	3-hydroxyacyl-CoA dehydrogenase type-2 OS=Homo sapiens GN=HSD17B10 PE=1 SV=3 - [HCD2_HUMAN]	10	0.877188
B4DWZ5	Mitochondrial carnitine/acylcarnitine carrier protein OS=Homo sapiens GN=SLC25A20 PE=2 SV=1 - [B4DWZ5_HUMAN]	3	0.877291
O43175	D-3-phosphoglycerate dehydrogenase OS=Homo sapiens GN=PHGDH PE=1 SV=4 - [SERA_HUMAN]	18	0.877464
B4DEM2	Drebrin-like protein OS=Homo sapiens GN=DBNL PE=2 SV=1 - [B4DEM2_HUMAN]	2	0.878146
Q9BT22	Chitobiosyldiphosphodolichol beta-mannosyltransferase OS=Homo sapiens GN=ALG1 PE=1 SV=2 - [ALG1_HUMAN]	2	0.87857
A8K4W2	cDNA FLJ78635, highly similar to Homo sapiens ATP synthase, H+ transporting, mitochondrial F0 complex, subunit b, isoform 1 (ATP5F1), transcript variant 1, mRNA OS=Homo sapiens PE=2 SV=1 - [A8K4W2_HUMAN]	5	0.878812
P17987	T-complex protein 1 subunit alpha OS=Homo sapiens GN=TCP1 PE=1 SV=1 - [TCPA_HUMAN]	12	0.879065
Q9BV23	Monoacylglycerol lipase ABHD6 OS=Homo sapiens GN=ABHD6 PE=2 SV=1 - [ABHD6_HUMAN]	3	0.880014
O15269	Serine palmitoyltransferase 1 OS=Homo sapiens GN=SPTLC1 PE=1 SV=1 - [SPTC1_HUMAN]	2	0.880921
F8VY02	Endoplasmic reticulum resident protein 29 OS=Homo sapiens GN=ERP29 PE=4 SV=1 - [F8VY02_HUMAN]	3	0.88114
P30084	Enoyl-CoA hydratase, mitochondrial OS=Homo sapiens GN=ECHS1 PE=1 SV=4 - [ECHM_HUMAN]	2	0.881176
P52597	Heterogeneous nuclear ribonucleoprotein F OS=Homo sapiens GN=HNRNPF PE=1 SV=3 - [HNRPF_HUMAN]	5	0.881797
B4DUS9	3'(2'),5'-bisphosphate nucleotidase 1 OS=Homo sapiens GN=BPNT1 PE=2 SV=1 - [B4DUS9_HUMAN]	4	0.881842
A8MUD9	60S ribosomal protein L7 OS=Homo sapiens GN=RPL7 PE=3 SV=1 - [A8MUD9_HUMAN]	3	0.882636
A8K6V3	cDNA FLJ78677, highly similar to Homo sapiens splicing factor 3b, subunit 3, 130kDa (SF3B3), mRNA OS=Homo sapiens PE=2 SV=1 - [A8K6V3_HUMAN]	6	0.882894
O95831	Apoptosis-inducing factor 1, mitochondrial OS=Homo sapiens GN=AIFM1 PE=1 SV=1 - [AIFM1_HUMAN]	7	0.883361
P40925	Malate dehydrogenase, cytoplasmic OS=Homo sapiens GN=MDH1 PE=1 SV=4 - [MDHC_HUMAN]	3	0.884403
P61026	Ras-related protein Rab-10 OS=Homo sapiens GN=RAB10 PE=1 SV=1 - [RAB10_HUMAN]	3	0.884496
A8K5Y7	cDNA FLJ78655, highly similar to Homo sapiens exportin 5 (XPO5), mRNA OS=Homo sapiens PE=2 SV=1 - [A8K5Y7_HUMAN]	3	0.884673
Q9NQ88	Fructose-2,6-bisphosphatase TIGAR OS=Homo sapiens GN=TIGAR PE=1 SV=1 - [TIGAR_HUMAN]	5	0.885085
Q13347	Eukaryotic translation initiation factor 3 subunit I OS=Homo sapiens GN=EIF3I PE=1 SV=1 - [EIF3I_HUMAN]	5	0.885316
Q9BSV4	SFPQ protein (Fragment) OS=Homo sapiens GN=SFPQ PE=2 SV=2 - [Q9BSV4_HUMAN]	3	0.885681
H3BPG0	Cytochrome c oxidase subunit 4 isoform 1, mitochondrial (Fragment) OS=Homo sapiens GN=COX4I1 PE=4 SV=1 - [H3BPG0_HUMAN]	2	0.885864
B7Z361	cDNA FLJ50772, highly similar to Reticulon-3 OS=Homo sapiens PE=2 SV=1 - [B7Z361_HUMAN]	2	0.88589
B4E1L0	Adenylosuccinate synthetase OS=Homo sapiens PE=2 SV=1 - [B4E1L0_HUMAN]	4	0.886015
P05198	Eukaryotic translation initiation factor 2 subunit 1 OS=Homo sapiens GN=EIF2S1 PE=1 SV=3 - [IF2A_HUMAN]	2	0.886178
P57105	Synaptojanin-2-binding protein OS=Homo sapiens GN=SYNJ2BP PE=1 SV=2 - [SYJ2B_HUMAN]	3	0.886686
A8K4M4	cDNA FLJ75329, highly similar to Homo sapiens LAG1 longevity assurance homolog 2 (S. cerevisiae), transcript variant 2, mRNA OS=Homo sapiens PE=2 SV=1 - [A8K4M4_HUMAN]	2	0.886725
Q9Y6C9	Mitochondrial carrier homolog 2 OS=Homo sapiens GN=MTCH2 PE=1 SV=1 - [MTCH2_HUMAN]	13	0.887039
C9JJ34	Ran-specific GTPase-activating protein (Fragment) OS=Homo sapiens GN=RANBP1 PE=4 SV=1 - [C9JJ34_HUMAN]	2	0.887097
P11021	78 kDa glucose-regulated protein OS=Homo sapiens GN=HSPA5 PE=1 SV=2 - [GRP78_HUMAN]	13	0.887496
E9PCY7	Heterogeneous nuclear ribonucleoprotein H, N-terminally processed OS=Homo sapiens GN=HNRNPH1 PE=4 SV=1 - [E9PCY7_HUMAN]	9	0.887642
C9J3L8	Translocon-associated protein subunit alpha OS=Homo sapiens GN=SSR1 PE=4 SV=1 - [C9J3L8_HUMAN]	3	0.887735
Q9BWC7	COMT protein OS=Homo sapiens GN=COMT PE=2 SV=2 - [Q9BWC7_HUMAN]	8	0.887973
P08238	Heat shock protein HSP 90-beta OS=Homo sapiens GN=HSP90AB1 PE=1 SV=4 - [HS90B_HUMAN]	13	0.888417
D6RB09	40S ribosomal protein S3a (Fragment) OS=Homo sapiens GN=RPS3A PE=3 SV=1 - [D6RB09_HUMAN]	4	0.888676
P08754	Guanine nucleotide-binding protein G(k) subunit alpha OS=Homo sapiens GN=GNAI3 PE=1 SV=3 - [GNAI3_HUMAN]	6	0.889465
B7Z6B3	cDNA FLJ53094, highly similar to Receptor expression-enhancing protein 5 OS=Homo sapiens PE=2 SV=1 - [B7Z6B3_HUMAN]	4	0.889996
B4DZ22	cDNA FLJ54042, highly similar to ATP-binding cassette sub-family D member 3 OS=Homo sapiens PE=2 SV=1 - [B4DZ22_HUMAN]	5	0.890876
Q567V2	Mpv17-like protein 2 OS=Homo sapiens GN=MPV17L2 PE=1 SV=2 - [M17L2_HUMAN]	3	0.891002
P49327	Fatty acid synthase OS=Homo sapiens GN=FASN PE=1 SV=3 - [FAS_HUMAN]	26	0.891098
Q53HV2	Chaperonin containing TCP1, subunit 7 (Eta) variant (Fragment) OS=Homo sapiens PE=2 SV=1 - [Q53HV2_HUMAN]	8	0.891108
P22314	Ubiquitin-like modifier-activating enzyme 1 OS=Homo sapiens GN=UBA1 PE=1 SV=3 - [UBA1_HUMAN]	19	0.891269
Q14739	Lamin-B receptor OS=Homo sapiens GN=LBR PE=1 SV=2 - [LBR_HUMAN]	4	0.891473
B4DM74	60S ribosomal protein L18a OS=Homo sapiens GN=RPL18A PE=2 SV=1 - [B4DM74_HUMAN]	3	0.891506
O00429	Dynamin-1-like protein OS=Homo sapiens GN=DNM1L PE=1 SV=2 - [DNM1L_HUMAN]	6	0.891616
Q15717	ELAV-like protein 1 OS=Homo sapiens GN=ELAVL1 PE=1 SV=2 - [ELAV1_HUMAN]	6	0.892542
B4DZ87	cDNA FLJ57240, highly similar to Mitochondrial proteins import receptor OS=Homo sapiens PE=2 SV=1 - [B4DZ87_HUMAN]	4	0.893363
P54136	Arginine--tRNA ligase, cytoplasmic OS=Homo sapiens GN=RARS PE=1 SV=2 - [SYRC_HUMAN]	12	0.893535
Q9HDC9	Adipocyte plasma membrane-associated protein OS=Homo sapiens GN=APMAP PE=1 SV=2 - [APMAP_HUMAN]	10	0.893841
B3KQ25	Proteasome activator complex subunit 3 OS=Homo sapiens GN=PSME3 PE=2 SV=1 - [B3KQ25_HUMAN]	5	0.894124
P00918	Carbonic anhydrase 2 OS=Homo sapiens GN=CA2 PE=1 SV=2 - [CAH2_HUMAN]	3	0.894534
P12236	ADP/ATP translocase 3 OS=Homo sapiens GN=SLC25A6 PE=1 SV=4 - [ADT3_HUMAN]	6	0.894594
A5D904	RPS9 protein (Fragment) OS=Homo sapiens GN=RPS9 PE=2 SV=1 - [A5D904_HUMAN]	2	0.894842
E9PM04	DCN1-like protein 5 OS=Homo sapiens GN=DCUN1D5 PE=4 SV=1 - [E9PM04_HUMAN]	2	0.894934
B7Z4W0	cDNA FLJ51911, highly similar to Transcription elongation factor A protein 1 OS=Homo sapiens PE=2 SV=1 - [B7Z4W0_HUMAN]	3	0.895083
F5H6Q2	Ubiquitin (Fragment) OS=Homo sapiens GN=UBC PE=4 SV=1 - [F5H6Q2_HUMAN]	6	0.895132
P05141	ADP/ATP translocase 2 OS=Homo sapiens GN=SLC25A5 PE=1 SV=7 - [ADT2_HUMAN]	5	0.895299
O75663	TIP41-like protein OS=Homo sapiens GN=TIPRL PE=1 SV=2 - [TIPRL_HUMAN]	3	0.895313
B4DP75	Prohibitin-2 OS=Homo sapiens GN=PHB2 PE=2 SV=1 - [B4DP75_HUMAN]	11	0.895453
O14929	Histone acetyltransferase type B catalytic subunit OS=Homo sapiens GN=HAT1 PE=1 SV=1 - [HAT1_HUMAN]	5	0.895666
Q86XN0	MRPL43 protein (Fragment) OS=Homo sapiens GN=MRPL43 PE=2 SV=1 - [Q86XN0_HUMAN]	3	0.895748
B4DRF4	3-hydroxyacyl-CoA dehydratase 3 OS=Homo sapiens GN=PTPLAD1 PE=2 SV=1 - [B4DRF4_HUMAN]	3	0.896697
P55060	Exportin-2 OS=Homo sapiens GN=CSE1L PE=1 SV=3 - [XPO2_HUMAN]	6	0.896825
B2R9Y1	cDNA, FLJ94608, Homo sapiens reticulon 4 interacting protein 1 (RTN4IP1), mRNA OS=Homo sapiens PE=2 SV=1 - [B2R9Y1_HUMAN]	2	0.897163
O43143	Putative pre-mRNA-splicing factor ATP-dependent RNA helicase DHX15 OS=Homo sapiens GN=DHX15 PE=1 SV=2 - [DHX15_HUMAN]	16	0.897188
Q5T6W5	Heterogeneous nuclear ribonucleoprotein K OS=Homo sapiens GN=HNRNPK PE=2 SV=1 - [Q5T6W5_HUMAN]	11	0.89781
B4DNM9	Dihydroxyacetone phosphate acyltransferase OS=Homo sapiens GN=GNPAT PE=2 SV=1 - [B4DNM9_HUMAN]	4	0.897814
B7Z1V7	cDNA FLJ51811, highly similar to Stress-70 protein, mitochondrial OS=Homo sapiens PE=2 SV=1 - [B7Z1V7_HUMAN]	8	0.898289
Q15365	Poly(rC)-binding protein 1 OS=Homo sapiens GN=PCBP1 PE=1 SV=2 - [PCBP1_HUMAN]	9	0.898555
P24752	Acetyl-CoA acetyltransferase, mitochondrial OS=Homo sapiens GN=ACAT1 PE=1 SV=1 - [THIL_HUMAN]	3	0.899051
P51610	Host cell factor 1 OS=Homo sapiens GN=HCFC1 PE=1 SV=2 - [HCFC1_HUMAN]	4	0.900002
Q7Z2W4	Zinc finger CCCH-type antiviral protein 1 OS=Homo sapiens GN=ZC3HAV1 PE=1 SV=3 - [ZCCHV_HUMAN]	4	0.901113
P48507	Glutamate--cysteine ligase regulatory subunit OS=Homo sapiens GN=GCLM PE=1 SV=1 - [GSH0_HUMAN]	2	0.901283
I3L430	Heme oxygenase 2 OS=Homo sapiens GN=HMOX2 PE=4 SV=1 - [I3L430_HUMAN]	20	0.901593
Q4W4Y1	Dopamine receptor interacting protein 4 OS=Homo sapiens GN=DRIP4 PE=2 SV=1 - [Q4W4Y1_HUMAN]	14	0.901909
G3V4W0	Heterogeneous nuclear ribonucleoproteins C1/C2 (Fragment) OS=Homo sapiens GN=HNRNPC PE=4 SV=1 - [G3V4W0_HUMAN]	5	0.901971
Q9NVV0	Trimeric intracellular cation channel type B OS=Homo sapiens GN=TMEM38B PE=1 SV=1 - [TM38B_HUMAN]	2	0.902007
B4DZ12	cDNA FLJ60983, highly similar to Large proline-rich protein BAT3 OS=Homo sapiens PE=2 SV=1 - [B4DZ12_HUMAN]	2	0.902177
I6L975	Hydroxysteroid dehydrogenase like 1 OS=Homo sapiens GN=HSDL1 PE=2 SV=1 - [I6L975_HUMAN]	8	0.904794
B7Z2T5	cDNA FLJ55427, highly similar to Sodium/potassium-transporting ATPase alpha-1 chain (EC 3.6.3.9) OS=Homo sapiens PE=2 SV=1 - [B7Z2T5_HUMAN]	17	0.904867
P27348	14-3-3 protein theta OS=Homo sapiens GN=YWHAQ PE=1 SV=1 - [1433T_HUMAN]	8	0.904989
Q96KB5	Lymphokine-activated killer T-cell-originated protein kinase OS=Homo sapiens GN=PBK PE=1 SV=3 - [TOPK_HUMAN]	4	0.905241
Q13445	Transmembrane emp24 domain-containing protein 1 OS=Homo sapiens GN=TMED1 PE=1 SV=1 - [TMED1_HUMAN]	4	0.905592
Q5CAQ5	Tumor rejection antigen (Gp96) 1 OS=Homo sapiens GN=TRA1 PE=2 SV=1 - [Q5CAQ5_HUMAN]	7	0.905671
B4DKZ9	cDNA FLJ55705, highly similar to Threonyl-tRNA synthetase, cytoplasmic (EC 6.1.1.3) OS=Homo sapiens PE=2 SV=1 - [B4DKZ9_HUMAN]	4	0.905747
Q68D91	Metallo-beta-lactamase domain-containing protein 2 OS=Homo sapiens GN=MBLAC2 PE=1 SV=3 - [MBLC2_HUMAN]	3	0.906381
Q00610	Clathrin heavy chain 1 OS=Homo sapiens GN=CLTC PE=1 SV=5 - [CLH1_HUMAN]	14	0.907267
P06733	Alpha-enolase OS=Homo sapiens GN=ENO1 PE=1 SV=2 - [ENOA_HUMAN]	19	0.90727
B3KQ59	RuvB-like 2 OS=Homo sapiens GN=RUVBL2 PE=2 SV=1 - [B3KQ59_HUMAN]	3	0.907616
Q08211	ATP-dependent RNA helicase A OS=Homo sapiens GN=DHX9 PE=1 SV=4 - [DHX9_HUMAN]	5	0.907627
P21796	Voltage-dependent anion-selective channel protein 1 OS=Homo sapiens GN=VDAC1 PE=1 SV=2 - [VDAC1_HUMAN]	13	0.907944
P60174	Triosephosphate isomerase OS=Homo sapiens GN=TPI1 PE=1 SV=3 - [TPIS_HUMAN]	14	0.908045
P00338	L-lactate dehydrogenase A chain OS=Homo sapiens GN=LDHA PE=1 SV=2 - [LDHA_HUMAN]	8	0.90873
B3KRC6	cDNA FLJ34004 fis, clone FCBBF1000232, highly similar to Cytochrome P450 51A1 (EC 1.14.13.70) OS=Homo sapiens PE=2 SV=1 - [B3KRC6_HUMAN]	9	0.908809
P22061	Protein-L-isoaspartate(D-aspartate) O-methyltransferase OS=Homo sapiens GN=PCMT1 PE=1 SV=4 - [PIMT_HUMAN]	3	0.908851
F8VVM2	Phosphate carrier protein, mitochondrial OS=Homo sapiens GN=SLC25A3 PE=3 SV=1 - [F8VVM2_HUMAN]	9	0.909524
D6RCD0	Estradiol 17-beta-dehydrogenase 11 OS=Homo sapiens GN=HSD17B11 PE=4 SV=1 - [D6RCD0_HUMAN]	2	0.911843
P53396	ATP-citrate synthase OS=Homo sapiens GN=ACLY PE=1 SV=3 - [ACLY_HUMAN]	14	0.912034
P10809	60 kDa heat shock protein, mitochondrial OS=Homo sapiens GN=HSPD1 PE=1 SV=2 - [CH60_HUMAN]	18	0.912383
B7Z254	Protein disulfide-isomerase A6 OS=Homo sapiens GN=PDIA6 PE=2 SV=1 - [B7Z254_HUMAN]	4	0.913686
A8K6Q8	cDNA FLJ75881, highly similar to Homo sapiens transferrin receptor (p90, CD71) (TFRC), mRNA OS=Homo sapiens PE=2 SV=1 - [A8K6Q8_HUMAN]	4	0.913698
P22234	Multifunctional protein ADE2 OS=Homo sapiens GN=PAICS PE=1 SV=3 - [PUR6_HUMAN]	10	0.91428
P08107	Heat shock 70 kDa protein 1A/1B OS=Homo sapiens GN=HSPA1A PE=1 SV=5 - [HSP71_HUMAN]	18	0.915204
P45880	Voltage-dependent anion-selective channel protein 2 OS=Homo sapiens GN=VDAC2 PE=1 SV=2 - [VDAC2_HUMAN]	15	0.915801
A8K766	cDNA FLJ77343, highly similar to Homo sapiens electron-transfer-flavoprotein, beta polypeptide(ETFB), mRNA OS=Homo sapiens PE=2 SV=1 - [A8K766_HUMAN]	2	0.916051
Q9P0I2	ER membrane protein complex subunit 3 OS=Homo sapiens GN=EMC3 PE=1 SV=3 - [EMC3_HUMAN]	3	0.916552
Q7RTQ9	Kinesin light chain 1A OS=Homo sapiens GN=KNS2 PE=2 SV=1 - [Q7RTQ9_HUMAN]	2	0.918373
Q7Z4Q2	HEAT repeat-containing protein 3 OS=Homo sapiens GN=HEATR3 PE=1 SV=2 - [HEAT3_HUMAN]	3	0.91889
Q15738	Sterol-4-alpha-carboxylate 3-dehydrogenase, decarboxylating OS=Homo sapiens GN=NSDHL PE=1 SV=2 - [NSDHL_HUMAN]	6	0.922223
P35237	Serpin B6 OS=Homo sapiens GN=SERPINB6 PE=1 SV=3 - [SPB6_HUMAN]	6	0.922427
P31930	Cytochrome b-c1 complex subunit 1, mitochondrial OS=Homo sapiens GN=UQCRC1 PE=1 SV=3 - [QCR1_HUMAN]	5	0.923353
P62826	GTP-binding nuclear protein Ran OS=Homo sapiens GN=RAN PE=1 SV=3 - [RAN_HUMAN]	5	0.923859
Q9BU61	NADH dehydrogenase [ubiquinone] 1 alpha subcomplex assembly factor 3 OS=Homo sapiens GN=NDUFAF3 PE=1 SV=1 - [NDUF3_HUMAN]	2	0.92406
B4DDH8	cDNA FLJ55184, highly similar to Homo sapiens leukocyte receptor cluster (LRC) member 4 (LENG4), mRNA OS=Homo sapiens PE=2 SV=1 - [B4DDH8_HUMAN]	3	0.924061
P26599	Polypyrimidine tract-binding protein 1 OS=Homo sapiens GN=PTBP1 PE=1 SV=1 - [PTBP1_HUMAN]	7	0.924435
P62906	60S ribosomal protein L10a OS=Homo sapiens GN=RPL10A PE=1 SV=2 - [RL10A_HUMAN]	3	0.924803
P12004	Proliferating cell nuclear antigen OS=Homo sapiens GN=PCNA PE=1 SV=1 - [PCNA_HUMAN]	3	0.925998
P08758	Annexin A5 OS=Homo sapiens GN=ANXA5 PE=1 SV=2 - [ANXA5_HUMAN]	7	0.92641
B3KUZ8	Aspartate aminotransferase OS=Homo sapiens PE=2 SV=1 - [B3KUZ8_HUMAN]	11	0.927412
P30566	Adenylosuccinate lyase OS=Homo sapiens GN=ADSL PE=1 SV=2 - [PUR8_HUMAN]	3	0.927573
P35232	Prohibitin OS=Homo sapiens GN=PHB PE=1 SV=1 - [PHB_HUMAN]	6	0.927944
B4DXX1	cDNA FLJ56040 OS=Homo sapiens PE=2 SV=1 - [B4DXX1_HUMAN]	3	0.928233
Q53GQ0	Estradiol 17-beta-dehydrogenase 12 OS=Homo sapiens GN=HSD17B12 PE=1 SV=2 - [DHB12_HUMAN]	14	0.928535
D3DP78	Aspartyl-tRNA synthetase, isoform CRA_b OS=Homo sapiens GN=DARS PE=4 SV=1 - [D3DP78_HUMAN]	3	0.929451
Q9Y3F4	Serine-threonine kinase receptor-associated protein OS=Homo sapiens GN=STRAP PE=1 SV=1 - [STRAP_HUMAN]	8	0.929927
P07237	Protein disulfide-isomerase OS=Homo sapiens GN=P4HB PE=1 SV=3 - [PDIA1_HUMAN]	17	0.92993
Q68D64	Putative uncharacterized protein DKFZp686E23276 (Fragment) OS=Homo sapiens GN=DKFZp686E23276 PE=2 SV=1 - [Q68D64_HUMAN]	3	0.930059
B4DP21	Prostaglandin E synthase 3 OS=Homo sapiens GN=PTGES3 PE=2 SV=1 - [B4DP21_HUMAN]	2	0.930128
P11142	Heat shock cognate 71 kDa protein OS=Homo sapiens GN=HSPA8 PE=1 SV=1 - [HSP7C_HUMAN]	19	0.930507
Q06203	Amidophosphoribosyltransferase OS=Homo sapiens GN=PPAT PE=1 SV=1 - [PUR1_HUMAN]	3	0.931509
I6L8F9	Poly(rC)-binding protein 2 OS=Homo sapiens GN=PCBP2 PE=4 SV=1 - [I6L8F9_HUMAN]	8	0.93177
C9JPM4	ADP-ribosylation factor 4 (Fragment) OS=Homo sapiens GN=ARF4 PE=3 SV=1 - [C9JPM4_HUMAN]	1	0.931833
P18669	Phosphoglycerate mutase 1 OS=Homo sapiens GN=PGAM1 PE=1 SV=2 - [PGAM1_HUMAN]	6	0.9324
B4DE36	Glucose-6-phosphate isomerase OS=Homo sapiens PE=2 SV=1 - [B4DE36_HUMAN]	4	0.932865
Q06830	Peroxiredoxin-1 OS=Homo sapiens GN=PRDX1 PE=1 SV=1 - [PRDX1_HUMAN]	7	0.933029
P37837	Transaldolase OS=Homo sapiens GN=TALDO1 PE=1 SV=2 - [TALDO_HUMAN]	7	0.93345
Q9Y5M8	Signal recognition particle receptor subunit beta OS=Homo sapiens GN=SRPRB PE=1 SV=3 - [SRPRB_HUMAN]	6	0.933863
A8K0T9	cDNA FLJ75422, highly similar to Homo sapiens capping protein (actin filament) muscle Z-line, alpha 1, mRNA OS=Homo sapiens PE=2 SV=1 - [A8K0T9_HUMAN]	3	0.934267
Q96H79	Zinc finger CCCH-type antiviral protein 1-like OS=Homo sapiens GN=ZC3HAV1L PE=1 SV=2 - [ZCCHL_HUMAN]	3	0.93525
H3BLU7	Aflatoxin B1 aldehyde reductase member 2 (Fragment) OS=Homo sapiens GN=AKR7A2 PE=4 SV=1 - [H3BLU7_HUMAN]	2	0.935339
B5BUB1	RuvB-like 1 (Fragment) OS=Homo sapiens GN=RUVBL1 PE=2 SV=1 - [B5BUB1_HUMAN]	3	0.93555
B4DPY0	Glutathione peroxidase OS=Homo sapiens PE=2 SV=1 - [B4DPY0_HUMAN]	2	0.936138
O60830	Mitochondrial import inner membrane translocase subunit Tim17-B OS=Homo sapiens GN=TIMM17B PE=1 SV=1 - [TI17B_HUMAN]	3	0.936332
Q5T8U5	Surfeit 4 OS=Homo sapiens GN=SURF4 PE=2 SV=1 - [Q5T8U5_HUMAN]	2	0.937205
P06748	Nucleophosmin OS=Homo sapiens GN=NPM1 PE=1 SV=2 - [NPM_HUMAN]	9	0.937346
Q9Y277	Voltage-dependent anion-selective channel protein 3 OS=Homo sapiens GN=VDAC3 PE=1 SV=1 - [VDAC3_HUMAN]	12	0.937414
P63104	14-3-3 protein zeta/delta OS=Homo sapiens GN=YWHAZ PE=1 SV=1 - [1433Z_HUMAN]	6	0.937885
O00410	Importin-5 OS=Homo sapiens GN=IPO5 PE=1 SV=4 - [IPO5_HUMAN]	21	0.938901
P15121	Aldose reductase OS=Homo sapiens GN=AKR1B1 PE=1 SV=3 - [ALDR_HUMAN]	5	0.939726
Q15836	Vesicle-associated membrane protein 3 OS=Homo sapiens GN=VAMP3 PE=1 SV=3 - [VAMP3_HUMAN]	3	0.939864
P63244	Guanine nucleotide-binding protein subunit beta-2-like 1 OS=Homo sapiens GN=GNB2L1 PE=1 SV=3 - [GBLP_HUMAN]	14	0.94041
Q9Y394	Dehydrogenase/reductase SDR family member 7 OS=Homo sapiens GN=DHRS7 PE=1 SV=1 - [DHRS7_HUMAN]	5	0.940762
B2R858	cDNA, FLJ93750, Homo sapiens DEAD (Asp-Glu-Ala-Asp) box polypeptide 6 (DDX6), mRNA OS=Homo sapiens PE=2 SV=1 - [B2R858_HUMAN]	3	0.940834
E5RIU6	Cyclin-dependent kinase 1 (Fragment) OS=Homo sapiens GN=CDK1 PE=3 SV=1 - [E5RIU6_HUMAN]	3	0.941349
Q96IR1	RPS4X protein (Fragment) OS=Homo sapiens GN=RPS4X PE=2 SV=2 - [Q96IR1_HUMAN]	6	0.94192
P50990	T-complex protein 1 subunit theta OS=Homo sapiens GN=CCT8 PE=1 SV=4 - [TCPQ_HUMAN]	16	0.94235
Q5HYG8	Putative uncharacterized protein DKFZp686P09201 OS=Homo sapiens GN=DKFZp686P09201 PE=2 SV=1 - [Q5HYG8_HUMAN]	9	0.942367
Q07065	Cytoskeleton-associated protein 4 OS=Homo sapiens GN=CKAP4 PE=1 SV=2 - [CKAP4_HUMAN]	14	0.943112
Q96IF9	VCP protein (Fragment) OS=Homo sapiens GN=VCP PE=2 SV=2 - [Q96IF9_HUMAN]	3	0.945356
Q96AG4	Leucine-rich repeat-containing protein 59 OS=Homo sapiens GN=LRRC59 PE=1 SV=1 - [LRC59_HUMAN]	8	0.945587
H3BMT0	Hematological and neurological-expressed 1-like protein (Fragment) OS=Homo sapiens GN=HN1L PE=4 SV=1 - [H3BMT0_HUMAN]	2	0.946204
Q9P258	Protein RCC2 OS=Homo sapiens GN=RCC2 PE=1 SV=2 - [RCC2_HUMAN]	4	0.946534
Q04760	Lactoylglutathione lyase OS=Homo sapiens GN=GLO1 PE=1 SV=4 - [LGUL_HUMAN]	4	0.947556
G3V1A4	Cofilin 1 (Non-muscle), isoform CRA_a OS=Homo sapiens GN=CFL1 PE=4 SV=1 - [G3V1A4_HUMAN]	4	0.947699
Q96GI1	Putative uncharacterized protein (Fragment) OS=Homo sapiens PE=2 SV=1 - [Q96GI1_HUMAN]	3	0.948775
Q9NRV9	Heme-binding protein 1 OS=Homo sapiens GN=HEBP1 PE=1 SV=1 - [HEBP1_HUMAN]	10	0.94995
B3KM97	cDNA FLJ10554 fis, clone NT2RP2002385, highly similar to Synaptic glycoprotein SC2 OS=Homo sapiens PE=2 SV=1 - [B3KM97_HUMAN]	3	0.950255
Q8TD19	Serine/threonine-protein kinase Nek9 OS=Homo sapiens GN=NEK9 PE=1 SV=2 - [NEK9_HUMAN]	3	0.950623
P16152	Carbonyl reductase [NADPH] 1 OS=Homo sapiens GN=CBR1 PE=1 SV=3 - [CBR1_HUMAN]	4	0.952124
A8QI98	DIS3 OS=Homo sapiens PE=2 SV=1 - [A8QI98_HUMAN]	6	0.952168
O75153	Clustered mitochondria protein homolog OS=Homo sapiens GN=KIAA0664 PE=1 SV=2 - [CLU_HUMAN]	3	0.952178
E9PF74	Mitochondrial thiamine pyrophosphate carrier OS=Homo sapiens GN=SLC25A19 PE=3 SV=1 - [E9PF74_HUMAN]	3	0.952204
B7ZBG9	Eukaryotic translation initiation factor 6 A OS=Homo sapiens GN=EIF6 PE=3 SV=1 - [B7ZBG9_HUMAN]	3	0.953047
Q9UPN1	Serine/threonine-protein phosphatase (Fragment) OS=Homo sapiens GN=PPP1CC PE=2 SV=1 - [Q9UPN1_HUMAN]	4	0.953742
O75844	CAAX prenyl protease 1 homolog OS=Homo sapiens GN=ZMPSTE24 PE=1 SV=2 - [FACE1_HUMAN]	3	0.953891
Q99808	Equilibrative nucleoside transporter 1 OS=Homo sapiens GN=SLC29A1 PE=1 SV=3 - [S29A1_HUMAN]	4	0.954838
B7Z478	Proteasome (Prosome, macropain) subunit, beta type, 2, isoform CRA_b OS=Homo sapiens GN=PSMB2 PE=2 SV=1 - [B7Z478_HUMAN]	2	0.955859
P35268	60S ribosomal protein L22 OS=Homo sapiens GN=RPL22 PE=1 SV=2 - [RL22_HUMAN]	4	0.956203
B4E2U0	6-phosphogluconate dehydrogenase, decarboxylating OS=Homo sapiens PE=2 SV=1 - [B4E2U0_HUMAN]	4	0.958222
Q9H7Z7	Prostaglandin E synthase 2 OS=Homo sapiens GN=PTGES2 PE=1 SV=1 - [PGES2_HUMAN]	11	0.958741
O00487	26S proteasome non-ATPase regulatory subunit 14 OS=Homo sapiens GN=PSMD14 PE=1 SV=1 - [PSDE_HUMAN]	3	0.958834
Q9NX61	Transmembrane protein 161A OS=Homo sapiens GN=TMEM161A PE=2 SV=1 - [T161A_HUMAN]	2	0.95918
B3KY56	cDNA FLJ46898 fis, clone UTERU3022168, highly similar to Protein FAM62A OS=Homo sapiens PE=2 SV=1 - [B3KY56_HUMAN]	3	0.959212
O14980	Exportin-1 OS=Homo sapiens GN=XPO1 PE=1 SV=1 - [XPO1_HUMAN]	14	0.959256
P07195	L-lactate dehydrogenase B chain OS=Homo sapiens GN=LDHB PE=1 SV=2 - [LDHB_HUMAN]	11	0.959313
Q86V85	Integral membrane protein GPR180 OS=Homo sapiens GN=GPR180 PE=2 SV=1 - [GP180_HUMAN]	2	0.960305
P24534	Elongation factor 1-beta OS=Homo sapiens GN=EEF1B2 PE=1 SV=3 - [EF1B_HUMAN]	2	0.961888
P42704	Leucine-rich PPR motif-containing protein, mitochondrial OS=Homo sapiens GN=LRPPRC PE=1 SV=3 - [LPPRC_HUMAN]	11	0.962116
P19623	Spermidine synthase OS=Homo sapiens GN=SRM PE=1 SV=1 - [SPEE_HUMAN]	2	0.962124
B5BU24	14-3-3 protein beta/alpha OS=Homo sapiens GN=YWHAB PE=2 SV=1 - [B5BU24_HUMAN]	3	0.962595
Q6PKC2	CROP protein (Fragment) OS=Homo sapiens GN=CROP PE=2 SV=1 - [Q6PKC2_HUMAN]	2	0.962824
Q5HYM2	Putative uncharacterized protein DKFZp686O2462 (Fragment) OS=Homo sapiens GN=DKFZp686O2462 PE=2 SV=1 - [Q5HYM2_HUMAN]	3	0.963492
Q59ET3	Chaperonin containing TCP1, subunit 6A isoform a variant (Fragment) OS=Homo sapiens PE=2 SV=1 - [Q59ET3_HUMAN]	5	0.964509
A8K590	cDNA FLJ77456, highly similar to Homo sapiens interleukin enhancer binding factor 3, 90kDa (ILF3), transcript variant 2, mRNA OS=Homo sapiens PE=2 SV=1 - [A8K590_HUMAN]	4	0.966562
Q9UPE4	Putative mitochondrial inner membrane protein import receptor OS=Homo sapiens GN=hTIM44 PE=2 SV=1 - [Q9UPE4_HUMAN]	6	0.967668
P13489	Ribonuclease inhibitor OS=Homo sapiens GN=RNH1 PE=1 SV=2 - [RINI_HUMAN]	4	0.967948
Q5T7A2	Chaperone activity of bc1 complex-like, mitochondrial OS=Homo sapiens GN=CABC1 PE=2 SV=1 - [Q5T7A2_HUMAN]	4	0.968372
P16615	Sarcoplasmic/endoplasmic reticulum calcium ATPase 2 OS=Homo sapiens GN=ATP2A2 PE=1 SV=1 - [AT2A2_HUMAN]	25	0.968809
B4DYB2	cDNA FLJ52802, highly similar to Eukaryotic translation initiation factor 3subunit 6-interacting protein OS=Homo sapiens PE=2 SV=1 - [B4DYB2_HUMAN]	5	0.971637
P23396	40S ribosomal protein S3 OS=Homo sapiens GN=RPS3 PE=1 SV=2 - [RS3_HUMAN]	9	0.9732
Q8TAS0	ATP synthase gamma chain (Fragment) OS=Homo sapiens PE=2 SV=1 - [Q8TAS0_HUMAN]	4	0.973371
Q71UM6	Beta-subunit signal transducing proteins GS/GI (Fragment) OS=Homo sapiens PE=2 SV=1 - [Q71UM6_HUMAN]	2	0.975998
P05091	Aldehyde dehydrogenase, mitochondrial OS=Homo sapiens GN=ALDH2 PE=1 SV=2 - [ALDH2_HUMAN]	11	0.97647
B2R6T7	Ribose-phosphate pyrophosphokinase OS=Homo sapiens PE=2 SV=1 - [B2R6T7_HUMAN]	2	0.979015
Q8TC12	Retinol dehydrogenase 11 OS=Homo sapiens GN=RDH11 PE=1 SV=2 - [RDH11_HUMAN]	8	0.980582
A6NDG6	Phosphoglycolate phosphatase OS=Homo sapiens GN=PGP PE=1 SV=1 - [PGP_HUMAN]	3	0.9814
A8K7F6	cDNA FLJ78244, highly similar to Homo sapiens eukaryotic translation initiation factor 4A, isoform 1 (EIF4A1), mRNA OS=Homo sapiens PE=2 SV=1 - [A8K7F6_HUMAN]	7	0.983797
F8VW92	Tubulin beta chain OS=Homo sapiens GN=TUBB PE=3 SV=1 - [F8VW92_HUMAN]	5	0.985058
Q9BRX8	Redox-regulatory protein FAM213A OS=Homo sapiens GN=FAM213A PE=1 SV=3 - [F213A_HUMAN]	3	0.986054
E7EX53	Ribosomal protein L15 (Fragment) OS=Homo sapiens GN=RPL15 PE=3 SV=1 - [E7EX53_HUMAN]	4	0.990714
B4DKZ2	cDNA FLJ56653, highly similar to Ribosomal protein S6 kinase alpha-3 (EC 2.7.11.1) OS=Homo sapiens PE=2 SV=1 - [B4DKZ2_HUMAN]	3	0.992556
H3BN98	Uncharacterized protein (Fragment) OS=Homo sapiens PE=4 SV=2 - [H3BN98_HUMAN]	3	0.993512
P04899	Guanine nucleotide-binding protein G(i) subunit alpha-2 OS=Homo sapiens GN=GNAI2 PE=1 SV=3 - [GNAI2_HUMAN]	3	0.995409
B7Z6U8	cDNA FLJ53665, highly similar to Four and a half LIM domains protein 1 OS=Homo sapiens PE=2 SV=1 - [B7Z6U8_HUMAN]	7	0.996284
P52272	Heterogeneous nuclear ribonucleoprotein M OS=Homo sapiens GN=HNRNPM PE=1 SV=3 - [HNRPM_HUMAN]	7	0.996737
P53004	Biliverdin reductase A OS=Homo sapiens GN=BLVRA PE=1 SV=2 - [BIEA_HUMAN]	4	0.996768
Q2TNB3	Cell migration-inducing protein 22 OS=Homo sapiens PE=2 SV=1 - [Q2TNB3_HUMAN]	6	0.998401
G3V4N6	Epimerase family protein SDR39U1 OS=Homo sapiens GN=SDR39U1 PE=4 SV=1 - [G3V4N6_HUMAN]	3	0.998813
B3KM80	Nucleolin, isoform CRA_c OS=Homo sapiens GN=NCL PE=2 SV=1 - [B3KM80_HUMAN]	7	0.999681
B2RAQ8	cDNA, FLJ95058, highly similar to Homo sapiens carnitine palmitoyltransferase 1A (liver) (CPT1A),nuclear gene encoding mitochondrial protein, mRNA OS=Homo sapiens PE=2 SV=1 - [B2RAQ8_HUMAN]	4	1.0017
A8K7D9	Importin subunit alpha OS=Homo sapiens PE=2 SV=1 - [A8K7D9_HUMAN]	7	1.00234
B4DH89	cDNA FLJ55560, highly similar to Retinal dehydrogenase 2 (EC 1.2.1.36) OS=Homo sapiens PE=2 SV=1 - [B4DH89_HUMAN]	2	1.00537
A6QKW0	SHINC3 OS=Homo sapiens GN=SHINC3 PE=2 SV=1 - [A6QKW0_HUMAN]	4	1.00597
Q2TAA5	GDP-Man:Man(3)GlcNAc(2)-PP-Dol alpha-1,2-mannosyltransferase OS=Homo sapiens GN=ALG11 PE=1 SV=2 - [ALG11_HUMAN]	2	1.00645
B1AK85	Capping protein (Actin filament) muscle Z-line, beta OS=Homo sapiens GN=CAPZB PE=2 SV=1 - [B1AK85_HUMAN]	4	1.00703
B4E2W0	Trifunctional enzyme subunit beta, mitochondrial OS=Homo sapiens GN=HADHB PE=2 SV=1 - [B4E2W0_HUMAN]	7	1.00849
B1AJY7	26S proteasome non-ATPase regulatory subunit 10 OS=Homo sapiens GN=PSMD10 PE=4 SV=1 - [B1AJY7_HUMAN]	3	1.0097
Q9NX40	OCIA domain-containing protein 1 OS=Homo sapiens GN=OCIAD1 PE=1 SV=1 - [OCAD1_HUMAN]	3	1.012
Q9BQE3	Tubulin alpha-1C chain OS=Homo sapiens GN=TUBA1C PE=1 SV=1 - [TBA1C_HUMAN]	4	1.01247
Q59EH7	DnaJ (Hsp40) homolog, subfamily C, member 7 variant (Fragment) OS=Homo sapiens PE=2 SV=1 - [Q59EH7_HUMAN]	6	1.01488
P00492	Hypoxanthine-guanine phosphoribosyltransferase OS=Homo sapiens GN=HPRT1 PE=1 SV=2 - [HPRT_HUMAN]	6	1.01694
B7Z7A9	Phosphoglycerate kinase 1 OS=Homo sapiens GN=PGK1 PE=2 SV=1 - [B7Z7A9_HUMAN]	9	1.01731
Q9HAV7	GrpE protein homolog 1, mitochondrial OS=Homo sapiens GN=GRPEL1 PE=1 SV=2 - [GRPE1_HUMAN]	2	1.01805
B4DP09	cDNA FLJ53072, highly similar to Calponin-3 OS=Homo sapiens PE=2 SV=1 - [B4DP09_HUMAN]	6	1.01915
P23284	Peptidyl-prolyl cis-trans isomerase B OS=Homo sapiens GN=PPIB PE=1 SV=2 - [PPIB_HUMAN]	5	1.01997
G3V5B3	ERO1-like protein alpha (Fragment) OS=Homo sapiens GN=ERO1L PE=4 SV=1 - [G3V5B3_HUMAN]	2	1.02215
P61619	Protein transport protein Sec61 subunit alpha isoform 1 OS=Homo sapiens GN=SEC61A1 PE=1 SV=2 - [S61A1_HUMAN]	5	1.02434
P62854	40S ribosomal protein S26 OS=Homo sapiens GN=RPS26 PE=1 SV=3 - [RS26_HUMAN]	3	1.0286
H0YLA4	Sorbitol dehydrogenase OS=Homo sapiens GN=SORD PE=3 SV=1 - [H0YLA4_HUMAN]	2	1.03032
P40939	Trifunctional enzyme subunit alpha, mitochondrial OS=Homo sapiens GN=HADHA PE=1 SV=2 - [ECHA_HUMAN]	12	1.03151
Q59GF8	Heat shock 70kDa protein 4 isoform a variant (Fragment) OS=Homo sapiens PE=2 SV=1 - [Q59GF8_HUMAN]	8	1.03339
P10768	S-formylglutathione hydrolase OS=Homo sapiens GN=ESD PE=1 SV=2 - [ESTD_HUMAN]	4	1.03367
O95292	Vesicle-associated membrane protein-associated protein B/C OS=Homo sapiens GN=VAPB PE=1 SV=3 - [VAPB_HUMAN]	2	1.03521
A6NKB8	Aminopeptidase B OS=Homo sapiens GN=RNPEP PE=4 SV=1 - [A6NKB8_HUMAN]	3	1.03561
B2R959	cDNA, FLJ94229, highly similar to Homo sapiens heterogeneous nuclear ribonucleoprotein L (HNRPL),mRNA OS=Homo sapiens PE=2 SV=1 - [B2R959_HUMAN]	6	1.04122
Q8TEX9	Importin-4 OS=Homo sapiens GN=IPO4 PE=1 SV=2 - [IPO4_HUMAN]	8	1.04293
Q9Y617	Phosphoserine aminotransferase OS=Homo sapiens GN=PSAT1 PE=1 SV=2 - [SERC_HUMAN]	7	1.04331
B4DWD3	cDNA FLJ51346, highly similar to Decaprenyl-diphosphate synthase subunit 2 (EC2.5.1.-) OS=Homo sapiens PE=2 SV=1 - [B4DWD3_HUMAN]	2	1.04492
B4DDW7	L-aminoadipate-semialdehyde dehydrogenase-phosphopantetheinyl transferase OS=Homo sapiens GN=AASDHPPT PE=2 SV=1 - [B4DDW7_HUMAN]	2	1.05058
Q9H0U4	Ras-related protein Rab-1B OS=Homo sapiens GN=RAB1B PE=1 SV=1 - [RAB1B_HUMAN]	6	1.05105
P37802	Transgelin-2 OS=Homo sapiens GN=TAGLN2 PE=1 SV=3 - [TAGL2_HUMAN]	8	1.0512
Q9P1N9	PRO0785 OS=Homo sapiens PE=2 SV=1 - [Q9P1N9_HUMAN]	2	1.05159
O76003	Glutaredoxin-3 OS=Homo sapiens GN=GLRX3 PE=1 SV=2 - [GLRX3_HUMAN]	2	1.05314
A8K9J7	Histone H2B OS=Homo sapiens PE=2 SV=1 - [A8K9J7_HUMAN]	2	1.05332
P11498	Pyruvate carboxylase, mitochondrial OS=Homo sapiens GN=PC PE=1 SV=2 - [PYC_HUMAN]	6	1.05587
H0Y612	E3 ubiquitin-protein ligase TRIM33 (Fragment) OS=Homo sapiens GN=TRIM33 PE=4 SV=1 - [H0Y612_HUMAN]	2	1.05735
B4DWN1	cDNA FLJ52285, highly similar to Vesicular integral-membrane protein VIP36 OS=Homo sapiens PE=2 SV=1 - [B4DWN1_HUMAN]	2	1.05738
P51572	B-cell receptor-associated protein 31 OS=Homo sapiens GN=BCAP31 PE=1 SV=3 - [BAP31_HUMAN]	2	1.05849
P0CW22	40S ribosomal protein S17-like OS=Homo sapiens GN=RPS17L PE=3 SV=1 - [RS17L_HUMAN]	2	1.05861
Q96KC0	cDNA FLJ14373 fis, clone HEMBA1001595, highly similar to SEPTIN 2 HOMOLOG OS=Homo sapiens PE=2 SV=1 - [Q96KC0_HUMAN]	2	1.05873
Q96S66	Chloride channel CLIC-like protein 1 OS=Homo sapiens GN=CLCC1 PE=1 SV=1 - [CLCC1_HUMAN]	2	1.05912
H0YAR9	UPF0670 protein THEM6 (Fragment) OS=Homo sapiens GN=THEM6 PE=4 SV=1 - [H0YAR9_HUMAN]	2	1.06368
P49588	Alanine--tRNA ligase, cytoplasmic OS=Homo sapiens GN=AARS PE=1 SV=2 - [SYAC_HUMAN]	5	1.06404
A3KFL4	Exosome complex component RRP4 OS=Homo sapiens GN=EXOSC2 PE=4 SV=1 - [A3KFL4_HUMAN]	2	1.06473
Q9UBB4	Ataxin-10 OS=Homo sapiens GN=ATXN10 PE=1 SV=1 - [ATX10_HUMAN]	7	1.06738
Q9Y6G9	Cytoplasmic dynein 1 light intermediate chain 1 OS=Homo sapiens GN=DYNC1LI1 PE=1 SV=3 - [DC1L1_HUMAN]	4	1.07346
G5E9R5	Acid phosphatase 1, soluble, isoform CRA_d OS=Homo sapiens GN=ACP1 PE=4 SV=1 - [G5E9R5_HUMAN]	3	1.0766
P42166	Lamina-associated polypeptide 2, isoform alpha OS=Homo sapiens GN=TMPO PE=1 SV=2 - [LAP2A_HUMAN]	2	1.07791
Q05DJ2	Purine nucleoside phosphorylase B OS=Homo sapiens GN=MTAP PE=2 SV=1 - [Q05DJ2_HUMAN]	4	1.08187
B4DY09	cDNA FLJ51660, highly similar to Interleukin enhancer-binding factor 2 OS=Homo sapiens PE=2 SV=1 - [B4DY09_HUMAN]	4	1.08409
B4E1C5	Histidine--tRNA ligase, cytoplasmic OS=Homo sapiens GN=HARS PE=2 SV=1 - [B4E1C5_HUMAN]	3	1.08912
B3KQH2	cDNA FLJ90454 fis, clone NT2RP3001560, highly similar to Cleft lip and palate transmembrane protein 1 OS=Homo sapiens PE=2 SV=1 - [B3KQH2_HUMAN]	3	1.09021
H0YK61	Protein EMC4 OS=Homo sapiens GN=EMC4 PE=4 SV=1 - [H0YK61_HUMAN]	2	1.09122
D6RJ96	Heat shock 70 kDa protein 4L (Fragment) OS=Homo sapiens GN=HSPA4L PE=3 SV=1 - [D6RJ96_HUMAN]	4	1.09163
J3KTF8	Rho GDP-dissociation inhibitor 1 (Fragment) OS=Homo sapiens GN=ARHGDIA PE=4 SV=1 - [J3KTF8_HUMAN]	3	1.09243
P19784	Casein kinase II subunit alpha' OS=Homo sapiens GN=CSNK2A2 PE=1 SV=1 - [CSK22_HUMAN]	3	1.09704
P45974	Ubiquitin carboxyl-terminal hydrolase 5 OS=Homo sapiens GN=USP5 PE=1 SV=2 - [UBP5_HUMAN]	2	1.09863
F8W181	60S ribosomal protein L6 (Fragment) OS=Homo sapiens GN=RPL6 PE=3 SV=1 - [F8W181_HUMAN]	7	1.09916
H7C3M2	60S ribosomal protein L3 (Fragment) OS=Homo sapiens GN=RPL3 PE=4 SV=1 - [H7C3M2_HUMAN]	2	1.10047
B4E2Z8	cDNA FLJ61206, highly similar to Homo sapiens multiple substrate lipid kinase (MULK), mRNA OS=Homo sapiens PE=2 SV=1 - [B4E2Z8_HUMAN]	4	1.10301
B4E1K8	cDNA FLJ58383, highly similar to Eukaryotic translation initiation factor 3 subunit 7 OS=Homo sapiens PE=2 SV=1 - [B4E1K8_HUMAN]	3	1.1078
B4DT72	26S proteasome non-ATPase regulatory subunit 3 OS=Homo sapiens GN=PSMD3 PE=2 SV=1 - [B4DT72_HUMAN]	4	1.1139
P62280	40S ribosomal protein S11 OS=Homo sapiens GN=RPS11 PE=1 SV=3 - [RS11_HUMAN]	6	1.11488
F8VTQ5	Heterogeneous nuclear ribonucleoprotein A1 (Fragment) OS=Homo sapiens GN=HNRNPA1 PE=4 SV=1 - [F8VTQ5_HUMAN]	2	1.11495
B1AHA8	Heme oxygenase (Decycling) 1 (Fragment) OS=Homo sapiens GN=HMOX1 PE=4 SV=1 - [B1AHA8_HUMAN]	2	1.11655
Q8N5K1	CDGSH iron-sulfur domain-containing protein 2 OS=Homo sapiens GN=CISD2 PE=1 SV=1 - [CISD2_HUMAN]	3	1.12113
B7Z1U1	cDNA FLJ60457, highly similar to NADH-ubiquinone oxidoreductase 20 kDa subunit, mitochondrial (EC 1.6.5.3) OS=Homo sapiens PE=2 SV=1 - [B7Z1U1_HUMAN]	3	1.12624
O43707	Alpha-actinin-4 OS=Homo sapiens GN=ACTN4 PE=1 SV=2 - [ACTN4_HUMAN]	6	1.12624
Q9BVA1	Tubulin beta-2B chain OS=Homo sapiens GN=TUBB2B PE=1 SV=1 - [TBB2B_HUMAN]	2	1.12838
J3QL15	Ribosomal protein L19 (Fragment) OS=Homo sapiens GN=RPL19 PE=3 SV=1 - [J3QL15_HUMAN]	2	1.12949
Q4ZG57	Putative uncharacterized protein MCM6 (Fragment) OS=Homo sapiens GN=MCM6 PE=2 SV=1 - [Q4ZG57_HUMAN]	5	1.12995
B7Z4C2	cDNA FLJ56109, highly similar to Non-POU domain-containing octamer-binding protein OS=Homo sapiens PE=2 SV=1 - [B7Z4C2_HUMAN]	4	1.13037
B4DWV9	cDNA FLJ53108, highly similar to Guanine nucleotide-binding protein alpha-13 subunit OS=Homo sapiens PE=2 SV=1 - [B4DWV9_HUMAN]	1	1.13608
A8K849	cDNA FLJ75527, highly similar to Homo sapiens zinc finger RNA binding protein (ZFR), mRNA (Fragment) OS=Homo sapiens PE=2 SV=1 - [A8K849_HUMAN]	2	1.1388
P61586	Transforming protein RhoA OS=Homo sapiens GN=RHOA PE=1 SV=1 - [RHOA_HUMAN]	3	1.14254
F8VPF3	Myosin light polypeptide 6 (Fragment) OS=Homo sapiens GN=MYL6 PE=4 SV=1 - [F8VPF3_HUMAN]	2	1.14663
Q8WUY8	N-acetyltransferase 14 OS=Homo sapiens GN=NAT14 PE=1 SV=1 - [NAT14_HUMAN]	2	1.14768
H3BSM7	UPF0420 protein C16orf58 OS=Homo sapiens GN=C16orf58 PE=4 SV=1 - [H3BSM7_HUMAN]	4	1.14975
E5RI99	60S ribosomal protein L30 (Fragment) OS=Homo sapiens GN=RPL30 PE=3 SV=1 - [E5RI99_HUMAN]	2	1.15029
E4W6B6	RPL27/NME2 fusion protein (Fragment) OS=Homo sapiens GN=RPL27 PE=2 SV=1 - [E4W6B6_HUMAN]	2	1.15412
P62316	Small nuclear ribonucleoprotein Sm D2 OS=Homo sapiens GN=SNRPD2 PE=1 SV=1 - [SMD2_HUMAN]	2	1.16007
P50402	Emerin OS=Homo sapiens GN=EMD PE=1 SV=1 - [EMD_HUMAN]	3	1.16026
P07737	Profilin-1 OS=Homo sapiens GN=PFN1 PE=1 SV=2 - [PROF1_HUMAN]	2	1.16313
F8WF02	Pyruvate dehydrogenase E1 component subunit beta, mitochondrial OS=Homo sapiens GN=PDHB PE=4 SV=1 - [F8WF02_HUMAN]	2	1.16325
Q2KQ72	Chromosome-associated protein E OS=Homo sapiens PE=2 SV=1 - [Q2KQ72_HUMAN]	4	1.16989
B4DMB4	Synaptobrevin-like 1, isoform CRA_a OS=Homo sapiens GN=SYBL1 PE=4 SV=1 - [B4DMB4_HUMAN]	2	1.1701
Q13148	TAR DNA-binding protein 43 OS=Homo sapiens GN=TARDBP PE=1 SV=1 - [TADBP_HUMAN]	4	1.17379
E9PS69	Squalene synthase OS=Homo sapiens GN=FDFT1 PE=4 SV=1 - [E9PS69_HUMAN]	2	1.17471
Q9Y3B4	Pre-mRNA branch site protein p14 OS=Homo sapiens GN=SF3B14 PE=1 SV=1 - [PM14_HUMAN]	2	1.17537
Q9UG64	Putative uncharacterized protein DKFZp586I1223 (Fragment) OS=Homo sapiens GN=DKFZp586I1223 PE=2 SV=1 - [Q9UG64_HUMAN]	2	1.18648
Q5VV42	Threonylcarbamoyladenosine tRNA methylthiotransferase OS=Homo sapiens GN=CDKAL1 PE=1 SV=1 - [CDKAL_HUMAN]	3	1.1877
Q9NXV6	CDKN2A-interacting protein OS=Homo sapiens GN=CDKN2AIP PE=1 SV=3 - [CARF_HUMAN]	2	1.18798
P62241	40S ribosomal protein S8 OS=Homo sapiens GN=RPS8 PE=1 SV=2 - [RS8_HUMAN]	4	1.19171
Q9Y5P6	Mannose-1-phosphate guanyltransferase beta OS=Homo sapiens GN=GMPPB PE=1 SV=2 - [GMPPB_HUMAN]	2	1.19874
C9JXB8	60S ribosomal protein L24 OS=Homo sapiens GN=RPL24 PE=4 SV=1 - [C9JXB8_HUMAN]	2	1.20638
Q15819	Ubiquitin-conjugating enzyme E2 variant 2 OS=Homo sapiens GN=UBE2V2 PE=1 SV=4 - [UB2V2_HUMAN]	3	1.20972
P62249	40S ribosomal protein S16 OS=Homo sapiens GN=RPS16 PE=1 SV=2 - [RS16_HUMAN]	3	1.21078
B4E2J2	cDNA FLJ51755, highly similar to Glutathione S-transferase Mu 3 (EC 2.5.1.18) OS=Homo sapiens PE=2 SV=1 - [B4E2J2_HUMAN]	2	1.21425
Q9P0J0	NADH dehydrogenase [ubiquinone] 1 alpha subcomplex subunit 13 OS=Homo sapiens GN=NDUFA13 PE=1 SV=3 - [NDUAD_HUMAN]	2	1.21573
B4DXB0	cDNA FLJ51133, highly similar to Ribonucleoside-diphosphate reductase large subunit (EC 1.17.4.1) OS=Homo sapiens PE=2 SV=1 - [B4DXB0_HUMAN]	2	1.21807
H7C463	Mitochondrial inner membrane protein (Fragment) OS=Homo sapiens GN=IMMT PE=4 SV=1 - [H7C463_HUMAN]	6	1.21953
A8K202	5-aminoimidazole-4-carboxamide ribonucleotide formyltransferase/IMP cyclohydrolase, isoform CRA_g OS=Homo sapiens GN=ATIC PE=2 SV=1 - [A8K202_HUMAN]	5	1.22122
B7Z2A1	cDNA FLJ56068, highly similar to DNA damage-binding protein 1 OS=Homo sapiens PE=2 SV=1 - [B7Z2A1_HUMAN]	2	1.2289
B3KTM6	Ribosomal protein L5, isoform CRA_b OS=Homo sapiens GN=RPL5 PE=2 SV=1 - [B3KTM6_HUMAN]	3	1.22971
Q8N6F2	MRPS27 protein OS=Homo sapiens PE=2 SV=1 - [Q8N6F2_HUMAN]	3	1.2352
P25788	Proteasome subunit alpha type-3 OS=Homo sapiens GN=PSMA3 PE=1 SV=2 - [PSA3_HUMAN]	3	1.23879
F5H0T1	Stress-induced-phosphoprotein 1 OS=Homo sapiens GN=STIP1 PE=4 SV=1 - [F5H0T1_HUMAN]	4	1.2434
H7BYV1	Interferon-induced transmembrane protein 2 (Fragment) OS=Homo sapiens GN=IFITM2 PE=4 SV=1 - [H7BYV1_HUMAN]	2	1.25285
B2R5U1	cDNA, FLJ92620, highly similar to Homo sapiens staphylococcal nuclease domain containing 1 (SND1),mRNA OS=Homo sapiens PE=2 SV=1 - [B2R5U1_HUMAN]	3	1.26698
A8K8U1	cDNA FLJ77762, highly similar to Homo sapiens cullin-associated and neddylation-dissociated 1 (CAND1), mRNA OS=Homo sapiens PE=2 SV=1 - [A8K8U1_HUMAN]	6	1.28845
B2R8N0	cDNA, FLJ93975, highly similar to Homo sapiens epoxide hydrolase 1, microsomal (xenobiotic) (EPHX1), mRNA OS=Homo sapiens PE=2 SV=1 - [B2R8N0_HUMAN]	4	1.28915
F5H157	Ras-related protein Rab-35 (Fragment) OS=Homo sapiens GN=RAB35 PE=3 SV=1 - [F5H157_HUMAN]	1	1.29684
O95373	Importin-7 OS=Homo sapiens GN=IPO7 PE=1 SV=1 - [IPO7_HUMAN]	5	1.29928
B4DDC8	cDNA FLJ57252, highly similar to Protein phosphatase 2C isoform gamma (EC 3.1.3.16) OS=Homo sapiens PE=2 SV=1 - [B4DDC8_HUMAN]	2	1.30756
B2R8R5	cDNA, FLJ94025, highly similar to Homo sapiens tripartite motif-containing 28 (TRIM28), mRNA OS=Homo sapiens PE=2 SV=1 - [B2R8R5_HUMAN]	5	1.34419
B2RAH7	cDNA, FLJ94921, highly similar to Homo sapiens prolyl endopeptidase (PREP), mRNA OS=Homo sapiens PE=2 SV=1 - [B2RAH7_HUMAN]	6	1.34904
B7ZB63	ADP-ribosylation factor 3 OS=Homo sapiens GN=ARF3 PE=2 SV=1 - [B7ZB63_HUMAN]	2	1.35089
H0YJC0	26S protease regulatory subunit 10B (Fragment) OS=Homo sapiens GN=PSMC6 PE=4 SV=1 - [H0YJC0_HUMAN]	2	1.35152
Q9NSR4	Putative uncharacterized protein DKFZp761D0223 (Fragment) OS=Homo sapiens GN=DKFZp761D0223 PE=2 SV=1 - [Q9NSR4_HUMAN]	2	1.35472
A8K5W7	cDNA FLJ75180, highly similar to Homo sapiens mitochondrial isoleucine tRNA synthetase, mRNA OS=Homo sapiens PE=2 SV=1 - [A8K5W7_HUMAN]	2	1.3638
F8W8H5	Ras-related protein Rab-24 OS=Homo sapiens GN=RAB24 PE=4 SV=1 - [F8W8H5_HUMAN]	2	1.37037
B2R8G6	cDNA, FLJ93891, Homo sapiens FK506 binding protein 8, 38kDa (FKBP8), mRNA OS=Homo sapiens PE=2 SV=1 - [B2R8G6_HUMAN]	3	1.38552
Q9UNK0	Syntaxin-8 OS=Homo sapiens GN=STX8 PE=1 SV=2 - [STX8_HUMAN]	2	1.41966
Q9NQT5	Exosome complex component RRP40 OS=Homo sapiens GN=EXOSC3 PE=1 SV=3 - [EXOS3_HUMAN]	2	1.45091
H0YMI6	Proteasome subunit alpha type (Fragment) OS=Homo sapiens GN=PSMA4 PE=3 SV=1 - [H0YMI6_HUMAN]	3	1.46901
A8KA19	cDNA FLJ75831, highly similar to Homo sapiens exportin, tRNA (nuclear export receptor for tRNAs) (XPOT), mRNA OS=Homo sapiens PE=2 SV=1 - [A8KA19_HUMAN]	2	1.4831
J3KN87	Serine/threonine-protein kinase Chk1 OS=Homo sapiens GN=CHEK1 PE=4 SV=1 - [J3KN87_HUMAN]	2	1.49314
Q14165	Malectin OS=Homo sapiens GN=MLEC PE=1 SV=1 - [MLEC_HUMAN]	3	1.50017
B4DHN0	cDNA FLJ58314, highly similar to Mitogen-activated protein kinase 1 (EC 2.7.11.24) OS=Homo sapiens PE=2 SV=1 - [B4DHN0_HUMAN]	3	1.58787
Q5W145	NADH dehydrogenase (Ubiquinone) 1 beta subcomplex, 8, 19kDa OS=Homo sapiens GN=NDUFB8 PE=2 SV=1 - [Q5W145_HUMAN]	2	1.60663
H0YDS9	Nuclear autoantigenic sperm protein (Fragment) OS=Homo sapiens GN=NASP PE=4 SV=1 - [H0YDS9_HUMAN]	2	1.65015
Q06323	Proteasome activator complex subunit 1 OS=Homo sapiens GN=PSME1 PE=1 SV=1 - [PSME1_HUMAN]	2	1.70574
P19105	Myosin regulatory light chain 12A OS=Homo sapiens GN=MYL12A PE=1 SV=2 - [ML12A_HUMAN]	2	1.72918
A6NDY9	Filamin A OS=Homo sapiens GN=FLNA PE=2 SV=4 - [A6NDY9_HUMAN]	4	1.80715
P53618	Coatomer subunit beta OS=Homo sapiens GN=COPB1 PE=1 SV=3 - [COPB_HUMAN]	2	1.87838
P51571	Translocon-associated protein subunit delta OS=Homo sapiens GN=SSR4 PE=1 SV=1 - [SSRD_HUMAN]	3	2.05823
Q9UL25	Ras-related protein Rab-21 OS=Homo sapiens GN=RAB21 PE=1 SV=3 - [RAB21_HUMAN]	4	2.06618
H0YH87	Ataxin-2 (Fragment) OS=Homo sapiens GN=ATXN2 PE=4 SV=1 - [H0YH87_HUMAN]	2	2.13388
H0YJ77	Protein arginine N-methyltransferase 5, N-terminally processed (Fragment) OS=Homo sapiens GN=PRMT5 PE=4 SV=1 - [H0YJ77_HUMAN]	2	2.33242
P62633	Cellular nucleic acid-binding protein OS=Homo sapiens GN=CNBP PE=1 SV=1 - [CNBP_HUMAN]	3	2.57332
B5MDE0	Protein RFT1 homolog OS=Homo sapiens GN=RFT1 PE=4 SV=1 - [B5MDE0_HUMAN]	2	14.9931
P09960	Leukotriene A-4 hydrolase OS=Homo sapiens GN=LTA4H PE=1 SV=2 - [LKHA4_HUMAN]	2	15.4655
A8K9K4	cDNA FLJ75504, highly similar to Homo sapiens glucosidase I, mRNA OS=Homo sapiens PE=2 SV=1 - [A8K9K4_HUMAN]	2	29.4247

## Sheet: S1-2 {>+1 or <-1 Sigma} hits
Accession	Description	# Unique Peptides	Ratio (Heavy/Light) [Ratio (NLS/MOMLS)]
P05109	Protein S100-A8 OS=Homo sapiens GN=S100A8 PE=1 SV=1 - [S10A8_HUMAN]	3	0.002
B2R4M6	cDNA, FLJ92148, highly similar to Homo sapiens S100 calcium binding protein A9 (calgranulin B) (S100A9), mRNA OS=Homo sapiens PE=4 SV=1 - [B2R4M6_HUMAN]	3	0.002
Q02413	Desmoglein-1 OS=Homo sapiens GN=DSG1 PE=1 SV=2 - [DSG1_HUMAN]	6	0.00201353
Q5DT20	Hornerin OS=Homo sapiens GN=HRNR PE=2 SV=1 - [Q5DT20_HUMAN]	8	0.00282141
P29508	Serpin B3 OS=Homo sapiens GN=SERPINB3 PE=1 SV=2 - [SPB3_HUMAN]	2	0.00291296
Q2NLD4	PURA protein (Fragment) OS=Homo sapiens GN=PURA PE=2 SV=1 - [Q2NLD4_HUMAN]	2	0.00312347
Q5D862	Filaggrin-2 OS=Homo sapiens GN=FLG2 PE=1 SV=1 - [FILA2_HUMAN]	5	0.00419086
P25311	Zinc-alpha-2-glycoprotein OS=Homo sapiens GN=AZGP1 PE=1 SV=2 - [ZA2G_HUMAN]	2	0.00464054
B4DNG7	cDNA FLJ57753, highly similar to Melanoma-associated antigen D2 OS=Homo sapiens PE=2 SV=1 - [B4DNG7_HUMAN]	2	0.00761235
Q96P63	Serpin B12 OS=Homo sapiens GN=SERPINB12 PE=1 SV=1 - [SPB12_HUMAN]	3	0.0184391
B8ZZK2	Gamma-glutamylcyclotransferase OS=Homo sapiens GN=GGCT PE=4 SV=1 - [B8ZZK2_HUMAN]	3	0.0384335
Q9NUQ3	Gamma-taxilin OS=Homo sapiens GN=TXLNG PE=1 SV=2 - [TXLNG_HUMAN]	2	0.0402749
B4E1E9	Mitochondrial dicarboxylate carrier OS=Homo sapiens GN=SLC25A10 PE=2 SV=1 - [B4E1E9_HUMAN]	2	0.0428948
D6R9G1	Cyclin-dependent kinase 7 OS=Homo sapiens GN=CDK7 PE=4 SV=1 - [D6R9G1_HUMAN]	2	0.0450562
Q05BS0	EIF3A protein (Fragment) OS=Homo sapiens GN=EIF3A PE=2 SV=1 - [Q05BS0_HUMAN]	2	0.0470596
C9JTZ6	5'-nucleotidase domain-containing protein 2 OS=Homo sapiens GN=NT5DC2 PE=3 SV=1 - [C9JTZ6_HUMAN]	4	0.0543773
P18754	Regulator of chromosome condensation OS=Homo sapiens GN=RCC1 PE=1 SV=1 - [RCC1_HUMAN]	2	0.0941354
B4E2V7	cDNA FLJ54243, highly similar to Secretory carrier-associated membrane protein1 OS=Homo sapiens PE=2 SV=1 - [B4E2V7_HUMAN]	2	0.19566
G3V3I1	Proteasome subunit alpha type OS=Homo sapiens GN=PSMA6 PE=3 SV=1 - [G3V3I1_HUMAN]	2	0.230625
B2R6X6	Peptidyl-prolyl cis-trans isomerase OS=Homo sapiens PE=2 SV=1 - [B2R6X6_HUMAN]	2	0.232345
Q9H3P7	Golgi resident protein GCP60 OS=Homo sapiens GN=ACBD3 PE=1 SV=4 - [GCP60_HUMAN]	2	0.319939
Q68D08	Putative uncharacterized protein DKFZp686B04128 OS=Homo sapiens GN=DKFZp686B04128 PE=2 SV=1 - [Q68D08_HUMAN]	2	0.32452
J3QKR3	Proteasome subunit beta type-3 (Fragment) OS=Homo sapiens GN=PSMB3 PE=3 SV=1 - [J3QKR3_HUMAN]	2	0.342196
B4DXB9	cDNA FLJ58300, highly similar to Seryl-tRNA synthetase, mitochondrial (EC 6.1.1.11) OS=Homo sapiens PE=2 SV=1 - [B4DXB9_HUMAN]	2	0.351182
Q9C0C9	Ubiquitin-conjugating enzyme E2 O OS=Homo sapiens GN=UBE2O PE=1 SV=3 - [UBE2O_HUMAN]	2	0.363899
O75131	Copine-3 OS=Homo sapiens GN=CPNE3 PE=1 SV=1 - [CPNE3_HUMAN]	5	0.378044
P12532	Creatine kinase U-type, mitochondrial OS=Homo sapiens GN=CKMT1A PE=1 SV=1 - [KCRU_HUMAN]	2	0.387423
B4DEH0	Mitochondrial ribosomal protein L10, isoform CRA_d OS=Homo sapiens GN=MRPL10 PE=2 SV=1 - [B4DEH0_HUMAN]	2	0.39375
B4E363	Phenylalanine--tRNA ligase alpha subunit OS=Homo sapiens GN=FARSA PE=2 SV=1 - [B4E363_HUMAN]	2	0.425655
Q29RF7	Sister chromatid cohesion protein PDS5 homolog A OS=Homo sapiens GN=PDS5A PE=1 SV=1 - [PDS5A_HUMAN]	2	0.430263
A8K670	cDNA FLJ75703, highly similar to Homo sapiens nitric oxide synthase interacting protein (NOSIP), mRNA OS=Homo sapiens PE=2 SV=1 - [A8K670_HUMAN]	2	0.437131
P07355	Annexin A2 OS=Homo sapiens GN=ANXA2 PE=1 SV=2 - [ANXA2_HUMAN]	8	0.444056
B4E1K7	Stomatin-like protein 2 OS=Homo sapiens GN=STOML2 PE=2 SV=1 - [B4E1K7_HUMAN]	4	0.449941
Q14684	Ribosomal RNA processing protein 1 homolog B OS=Homo sapiens GN=RRP1B PE=1 SV=3 - [RRP1B_HUMAN]	2	0.457968
B7Z2E2	cDNA FLJ54671, highly similar to Calcium-binding mitochondrial carrier protein Aralar2 OS=Homo sapiens PE=2 SV=1 - [B7Z2E2_HUMAN]	4	0.468077
Q9NS69	Mitochondrial import receptor subunit TOM22 homolog OS=Homo sapiens GN=TOMM22 PE=1 SV=3 - [TOM22_HUMAN]	2	0.470808
P23786	Carnitine O-palmitoyltransferase 2, mitochondrial OS=Homo sapiens GN=CPT2 PE=1 SV=2 - [CPT2_HUMAN]	3	0.475129
P04181	Ornithine aminotransferase, mitochondrial OS=Homo sapiens GN=OAT PE=1 SV=1 - [OAT_HUMAN]	4	0.484205
Q53RU4	Putative uncharacterized protein MSH2 (Fragment) OS=Homo sapiens GN=MSH2 PE=2 SV=1 - [Q53RU4_HUMAN]	2	0.485907
Q9GZV0	cDNA FLJ12454 fis, clone NT2RM1000555, highly similar to UNR PROTEIN OS=Homo sapiens PE=2 SV=1 - [Q9GZV0_HUMAN]	3	0.498359
O95470	Sphingosine-1-phosphate lyase 1 OS=Homo sapiens GN=SGPL1 PE=1 SV=3 - [SGPL1_HUMAN]	3	0.500614
Q9Y512	Sorting and assembly machinery component 50 homolog OS=Homo sapiens GN=SAMM50 PE=1 SV=3 - [SAM50_HUMAN]	2	0.505308
B3KRA0	cDNA FLJ33909 fis, clone CTONG2008521, highly similar to Homo sapiens diacylglycerol lipase beta OS=Homo sapiens PE=2 SV=1 - [B3KRA0_HUMAN]	3	0.508882
Q5T7C4	High mobility group protein B1 OS=Homo sapiens GN=HMGB1 PE=2 SV=1 - [Q5T7C4_HUMAN]	8	0.518433
B3KY04	cDNA FLJ46506 fis, clone THYMU3030752, highly similar to BTB/POZ domain-containing protein KCTD12 OS=Homo sapiens PE=2 SV=1 - [B3KY04_HUMAN]	6	0.527044
Q587I9	Vesicle transport protein SFT2C OS=Homo sapiens GN=SFT2D3 PE=2 SV=1 - [SFT2C_HUMAN]	3	0.527499
B2R728	cDNA, FLJ93255, highly similar to Homo sapiens solute carrier family 7 (cationic amino acidtransporter, y+ system), member 1 (SLC7A1), mRNA OS=Homo sapiens PE=2 SV=1 - [B2R728_HUMAN]	2	0.530654
Q16763	Ubiquitin-conjugating enzyme E2 S OS=Homo sapiens GN=UBE2S PE=1 SV=2 - [UBE2S_HUMAN]	2	0.549996
P54920	Alpha-soluble NSF attachment protein OS=Homo sapiens GN=NAPA PE=1 SV=3 - [SNAA_HUMAN]	2	0.552785
B2R8A2	cDNA, FLJ93804, highly similar to Homo sapiens gp25L2 protein (HSGP25L2G), mRNA OS=Homo sapiens PE=2 SV=1 - [B2R8A2_HUMAN]	2	0.557009
J3QSY4	H/ACA ribonucleoprotein complex subunit 2 OS=Homo sapiens GN=NHP2 PE=4 SV=1 - [J3QSY4_HUMAN]	2	0.557716
B4DZZ0	cDNA FLJ52128, highly similar to PRA1 family protein 3 OS=Homo sapiens PE=2 SV=1 - [B4DZZ0_HUMAN]	2	0.558724
A8K8N7	Phosphoribosylformylglycinamidine synthase (FGAR amidotransferase), isoform CRA_b OS=Homo sapiens GN=PFAS PE=2 SV=1 - [A8K8N7_HUMAN]	6	0.56033
Q4GCC3	Cytochrome c oxidase subunit 2 OS=Homo sapiens GN=COII PE=3 SV=1 - [Q4GCC3_HUMAN]	1	0.560855
B4DHR1	cDNA FLJ53009, highly similar to Calreticulin OS=Homo sapiens PE=2 SV=1 - [B4DHR1_HUMAN]	3	0.563738
Q9Y266	Nuclear migration protein nudC OS=Homo sapiens GN=NUDC PE=1 SV=1 - [NUDC_HUMAN]	2	0.571782
Q86X55	Histone-arginine methyltransferase CARM1 OS=Homo sapiens GN=CARM1 PE=1 SV=3 - [CARM1_HUMAN]	2	0.577308
Q9UBV8	Peflin OS=Homo sapiens GN=PEF1 PE=1 SV=1 - [PEF1_HUMAN]	2	0.57833
C9J9K3	40S ribosomal protein SA (Fragment) OS=Homo sapiens GN=RPSA PE=3 SV=1 - [C9J9K3_HUMAN]	2	0.580571
P46782	40S ribosomal protein S5 OS=Homo sapiens GN=RPS5 PE=1 SV=4 - [RS5_HUMAN]	4	0.583618
D6REM6	Matrin-3 OS=Homo sapiens GN=MATR3 PE=4 SV=1 - [D6REM6_HUMAN]	5	0.584087
Q9HBB9	HC56 OS=Homo sapiens PE=2 SV=1 - [Q9HBB9_HUMAN]	4	0.588671
B4DFI6	cDNA FLJ56689, highly similar to 60S ribosomal protein L4 OS=Homo sapiens PE=2 SV=1 - [B4DFI6_HUMAN]	5	0.592236
B4DPF9	cDNA FLJ56469, highly similar to Propionyl-CoA carboxylase alpha chain, mitochondrial (EC 6.4.1.3) OS=Homo sapiens PE=2 SV=1 - [B4DPF9_HUMAN]	2	0.592784
B4DF68	cDNA FLJ55325, highly similar to Heat-shock protein 105 kDa OS=Homo sapiens PE=2 SV=1 - [B4DF68_HUMAN]	4	0.594127
B1AHC7	X-ray repair complementing defective repair in Chinese hamster cells 6 (Ku autoantigen, 70kDa) OS=Homo sapiens GN=XRCC6 PE=4 SV=1 - [B1AHC7_HUMAN]	2	0.596061
P09936	Ubiquitin carboxyl-terminal hydrolase isozyme L1 OS=Homo sapiens GN=UCHL1 PE=1 SV=2 - [UCHL1_HUMAN]	3	0.602116
B4DZ08	cDNA FLJ51705, highly similar to Aconitate hydratase, mitochondrial (EC 4.2.1.3) OS=Homo sapiens PE=2 SV=1 - [B4DZ08_HUMAN]	3	0.602813
Q99497	Protein DJ-1 OS=Homo sapiens GN=PARK7 PE=1 SV=2 - [PARK7_HUMAN]	2	0.602902
Q8N1G4	Leucine-rich repeat-containing protein 47 OS=Homo sapiens GN=LRRC47 PE=1 SV=1 - [LRC47_HUMAN]	2	0.627377
Q9Y3C6	Peptidyl-prolyl cis-trans isomerase-like 1 OS=Homo sapiens GN=PPIL1 PE=1 SV=1 - [PPIL1_HUMAN]	2	0.630311
E5RHW4	Erlin-2 (Fragment) OS=Homo sapiens GN=ERLIN2 PE=4 SV=1 - [E5RHW4_HUMAN]	2	0.636761
E9PIZ4	Cysteine and histidine-rich domain-containing protein 1 OS=Homo sapiens GN=CHORDC1 PE=4 SV=1 - [E9PIZ4_HUMAN]	3	0.638591
P51148	Ras-related protein Rab-5C OS=Homo sapiens GN=RAB5C PE=1 SV=2 - [RAB5C_HUMAN]	5	0.639111
Q13162	Peroxiredoxin-4 OS=Homo sapiens GN=PRDX4 PE=1 SV=1 - [PRDX4_HUMAN]	3	0.640777
E5RIW3	Tubulin-specific chaperone A OS=Homo sapiens GN=TBCA PE=4 SV=1 - [E5RIW3_HUMAN]	2	0.645732
H0YH81	ATP synthase subunit beta (Fragment) OS=Homo sapiens GN=ATP5B PE=3 SV=1 - [H0YH81_HUMAN]	4	0.647046
Q15388	Mitochondrial import receptor subunit TOM20 homolog OS=Homo sapiens GN=TOMM20 PE=1 SV=1 - [TOM20_HUMAN]	2	0.649539
Q9UMS4	Pre-mRNA-processing factor 19 OS=Homo sapiens GN=PRPF19 PE=1 SV=1 - [PRP19_HUMAN]	3	0.65351
B7ZKR8	USP48 protein OS=Homo sapiens GN=USP48 PE=2 SV=1 - [B7ZKR8_HUMAN]	2	0.65708
B2R9L6	cDNA, FLJ94450, highly similar to Homo sapiens cyclin-dependent kinase 9 (CDC2-related kinase) (CDK9), mRNA OS=Homo sapiens PE=2 SV=1 - [B2R9L6_HUMAN]	3	0.657448
Q13185	Chromobox protein homolog 3 OS=Homo sapiens GN=CBX3 PE=1 SV=4 - [CBX3_HUMAN]	4	0.658577
B4DE69	cDNA FLJ56053, highly similar to Serine/threonine-protein phosphatase 2A 65 kDa regulatory subunit A alpha isoform OS=Homo sapiens PE=2 SV=1 - [B4DE69_HUMAN]	2	0.658612
P49411	Elongation factor Tu, mitochondrial OS=Homo sapiens GN=TUFM PE=1 SV=2 - [EFTU_HUMAN]	3	0.659337
B4DLR3	cDNA FLJ54020, highly similar to Heterogeneous nuclear ribonucleoprotein U OS=Homo sapiens PE=2 SV=1 - [B4DLR3_HUMAN]	5	0.66215
A8K5J7	cDNA FLJ77290, highly similar to Homo sapiens BCL2-associated athanogene 5 (BAG5), mRNA OS=Homo sapiens PE=2 SV=1 - [A8K5J7_HUMAN]	2	0.664712
B2R9A0	cDNA, FLJ94294, highly similar to Homo sapiens cyclin-dependent kinase 4 (CDK4), mRNA OS=Homo sapiens PE=2 SV=1 - [B2R9A0_HUMAN]	3	0.665108
Q6PIU2	Neutral cholesterol ester hydrolase 1 OS=Homo sapiens GN=NCEH1 PE=1 SV=3 - [NCEH1_HUMAN]	2	0.665745
H0YK49	Electron transfer flavoprotein subunit alpha, mitochondrial OS=Homo sapiens GN=ETFA PE=4 SV=1 - [H0YK49_HUMAN]	4	0.670757
C9J0J7	Profilin-2 OS=Homo sapiens GN=PFN2 PE=4 SV=1 - [C9J0J7_HUMAN]	2	0.67562
B4DSQ1	Microtubule-associated protein OS=Homo sapiens GN=MAP4 PE=2 SV=1 - [B4DSQ1_HUMAN]	2	0.677436
O00264	Membrane-associated progesterone receptor component 1 OS=Homo sapiens GN=PGRMC1 PE=1 SV=3 - [PGRC1_HUMAN]	3	0.679618
B4E1J7	cDNA FLJ56935, highly similar to Centromere/kinetochore protein zw10 homolog OS=Homo sapiens PE=2 SV=1 - [B4E1J7_HUMAN]	2	0.681932
Q8TCT9	Minor histocompatibility antigen H13 OS=Homo sapiens GN=HM13 PE=1 SV=1 - [HM13_HUMAN]	2	0.682045
P05386	60S acidic ribosomal protein P1 OS=Homo sapiens GN=RPLP1 PE=1 SV=1 - [RLA1_HUMAN]	2	0.683882
B4E0U0	cDNA FLJ61018, highly similar to Ran GTPase-activating protein 1 OS=Homo sapiens PE=2 SV=1 - [B4E0U0_HUMAN]	2	0.684146
C9JXB8	60S ribosomal protein L24 OS=Homo sapiens GN=RPL24 PE=4 SV=1 - [C9JXB8_HUMAN]	2	1.20638
Q15819	Ubiquitin-conjugating enzyme E2 variant 2 OS=Homo sapiens GN=UBE2V2 PE=1 SV=4 - [UB2V2_HUMAN]	3	1.20972
P62249	40S ribosomal protein S16 OS=Homo sapiens GN=RPS16 PE=1 SV=2 - [RS16_HUMAN]	3	1.21078
B4E2J2	cDNA FLJ51755, highly similar to Glutathione S-transferase Mu 3 (EC 2.5.1.18) OS=Homo sapiens PE=2 SV=1 - [B4E2J2_HUMAN]	2	1.21425
Q9P0J0	NADH dehydrogenase [ubiquinone] 1 alpha subcomplex subunit 13 OS=Homo sapiens GN=NDUFA13 PE=1 SV=3 - [NDUAD_HUMAN]	2	1.21573
B4DXB0	cDNA FLJ51133, highly similar to Ribonucleoside-diphosphate reductase large subunit (EC 1.17.4.1) OS=Homo sapiens PE=2 SV=1 - [B4DXB0_HUMAN]	2	1.21807
H7C463	Mitochondrial inner membrane protein (Fragment) OS=Homo sapiens GN=IMMT PE=4 SV=1 - [H7C463_HUMAN]	6	1.21953
A8K202	5-aminoimidazole-4-carboxamide ribonucleotide formyltransferase/IMP cyclohydrolase, isoform CRA_g OS=Homo sapiens GN=ATIC PE=2 SV=1 - [A8K202_HUMAN]	5	1.22122
B7Z2A1	cDNA FLJ56068, highly similar to DNA damage-binding protein 1 OS=Homo sapiens PE=2 SV=1 - [B7Z2A1_HUMAN]	2	1.2289
B3KTM6	Ribosomal protein L5, isoform CRA_b OS=Homo sapiens GN=RPL5 PE=2 SV=1 - [B3KTM6_HUMAN]	3	1.22971
Q8N6F2	MRPS27 protein OS=Homo sapiens PE=2 SV=1 - [Q8N6F2_HUMAN]	3	1.2352
P25788	Proteasome subunit alpha type-3 OS=Homo sapiens GN=PSMA3 PE=1 SV=2 - [PSA3_HUMAN]	3	1.23879
F5H0T1	Stress-induced-phosphoprotein 1 OS=Homo sapiens GN=STIP1 PE=4 SV=1 - [F5H0T1_HUMAN]	4	1.2434
H7BYV1	Interferon-induced transmembrane protein 2 (Fragment) OS=Homo sapiens GN=IFITM2 PE=4 SV=1 - [H7BYV1_HUMAN]	2	1.25285
B2R5U1	cDNA, FLJ92620, highly similar to Homo sapiens staphylococcal nuclease domain containing 1 (SND1),mRNA OS=Homo sapiens PE=2 SV=1 - [B2R5U1_HUMAN]	3	1.26698
A8K8U1	cDNA FLJ77762, highly similar to Homo sapiens cullin-associated and neddylation-dissociated 1 (CAND1), mRNA OS=Homo sapiens PE=2 SV=1 - [A8K8U1_HUMAN]	6	1.28845
B2R8N0	cDNA, FLJ93975, highly similar to Homo sapiens epoxide hydrolase 1, microsomal (xenobiotic) (EPHX1), mRNA OS=Homo sapiens PE=2 SV=1 - [B2R8N0_HUMAN]	4	1.28915
F5H157	Ras-related protein Rab-35 (Fragment) OS=Homo sapiens GN=RAB35 PE=3 SV=1 - [F5H157_HUMAN]	1	1.29684
O95373	Importin-7 OS=Homo sapiens GN=IPO7 PE=1 SV=1 - [IPO7_HUMAN]	5	1.29928
B4DDC8	cDNA FLJ57252, highly similar to Protein phosphatase 2C isoform gamma (EC 3.1.3.16) OS=Homo sapiens PE=2 SV=1 - [B4DDC8_HUMAN]	2	1.30756
B2R8R5	cDNA, FLJ94025, highly similar to Homo sapiens tripartite motif-containing 28 (TRIM28), mRNA OS=Homo sapiens PE=2 SV=1 - [B2R8R5_HUMAN]	5	1.34419
B2RAH7	cDNA, FLJ94921, highly similar to Homo sapiens prolyl endopeptidase (PREP), mRNA OS=Homo sapiens PE=2 SV=1 - [B2RAH7_HUMAN]	6	1.34904
B7ZB63	ADP-ribosylation factor 3 OS=Homo sapiens GN=ARF3 PE=2 SV=1 - [B7ZB63_HUMAN]	2	1.35089
H0YJC0	26S protease regulatory subunit 10B (Fragment) OS=Homo sapiens GN=PSMC6 PE=4 SV=1 - [H0YJC0_HUMAN]	2	1.35152
Q9NSR4	Putative uncharacterized protein DKFZp761D0223 (Fragment) OS=Homo sapiens GN=DKFZp761D0223 PE=2 SV=1 - [Q9NSR4_HUMAN]	2	1.35472
A8K5W7	cDNA FLJ75180, highly similar to Homo sapiens mitochondrial isoleucine tRNA synthetase, mRNA OS=Homo sapiens PE=2 SV=1 - [A8K5W7_HUMAN]	2	1.3638
F8W8H5	Ras-related protein Rab-24 OS=Homo sapiens GN=RAB24 PE=4 SV=1 - [F8W8H5_HUMAN]	2	1.37037
B2R8G6	cDNA, FLJ93891, Homo sapiens FK506 binding protein 8, 38kDa (FKBP8), mRNA OS=Homo sapiens PE=2 SV=1 - [B2R8G6_HUMAN]	3	1.38552
Q9UNK0	Syntaxin-8 OS=Homo sapiens GN=STX8 PE=1 SV=2 - [STX8_HUMAN]	2	1.41966
Q9NQT5	Exosome complex component RRP40 OS=Homo sapiens GN=EXOSC3 PE=1 SV=3 - [EXOS3_HUMAN]	2	1.45091
H0YMI6	Proteasome subunit alpha type (Fragment) OS=Homo sapiens GN=PSMA4 PE=3 SV=1 - [H0YMI6_HUMAN]	3	1.46901
A8KA19	cDNA FLJ75831, highly similar to Homo sapiens exportin, tRNA (nuclear export receptor for tRNAs) (XPOT), mRNA OS=Homo sapiens PE=2 SV=1 - [A8KA19_HUMAN]	2	1.4831
J3KN87	Serine/threonine-protein kinase Chk1 OS=Homo sapiens GN=CHEK1 PE=4 SV=1 - [J3KN87_HUMAN]	2	1.49314
Q14165	Malectin OS=Homo sapiens GN=MLEC PE=1 SV=1 - [MLEC_HUMAN]	3	1.50017
B4DHN0	cDNA FLJ58314, highly similar to Mitogen-activated protein kinase 1 (EC 2.7.11.24) OS=Homo sapiens PE=2 SV=1 - [B4DHN0_HUMAN]	3	1.58787
Q5W145	NADH dehydrogenase (Ubiquinone) 1 beta subcomplex, 8, 19kDa OS=Homo sapiens GN=NDUFB8 PE=2 SV=1 - [Q5W145_HUMAN]	2	1.60663
H0YDS9	Nuclear autoantigenic sperm protein (Fragment) OS=Homo sapiens GN=NASP PE=4 SV=1 - [H0YDS9_HUMAN]	2	1.65015
Q06323	Proteasome activator complex subunit 1 OS=Homo sapiens GN=PSME1 PE=1 SV=1 - [PSME1_HUMAN]	2	1.70574
P19105	Myosin regulatory light chain 12A OS=Homo sapiens GN=MYL12A PE=1 SV=2 - [ML12A_HUMAN]	2	1.72918
A6NDY9	Filamin A OS=Homo sapiens GN=FLNA PE=2 SV=4 - [A6NDY9_HUMAN]	4	1.80715
P53618	Coatomer subunit beta OS=Homo sapiens GN=COPB1 PE=1 SV=3 - [COPB_HUMAN]	2	1.87838
P51571	Translocon-associated protein subunit delta OS=Homo sapiens GN=SSR4 PE=1 SV=1 - [SSRD_HUMAN]	3	2.05823
Q9UL25	Ras-related protein Rab-21 OS=Homo sapiens GN=RAB21 PE=1 SV=3 - [RAB21_HUMAN]	4	2.06618
H0YH87	Ataxin-2 (Fragment) OS=Homo sapiens GN=ATXN2 PE=4 SV=1 - [H0YH87_HUMAN]	2	2.13388
H0YJ77	Protein arginine N-methyltransferase 5, N-terminally processed (Fragment) OS=Homo sapiens GN=PRMT5 PE=4 SV=1 - [H0YJ77_HUMAN]	2	2.33242
P62633	Cellular nucleic acid-binding protein OS=Homo sapiens GN=CNBP PE=1 SV=1 - [CNBP_HUMAN]	3	2.57332
B5MDE0	Protein RFT1 homolog OS=Homo sapiens GN=RFT1 PE=4 SV=1 - [B5MDE0_HUMAN]	2	14.9931
P09960	Leukotriene A-4 hydrolase OS=Homo sapiens GN=LTA4H PE=1 SV=2 - [LKHA4_HUMAN]	2	15.4655
A8K9K4	cDNA FLJ75504, highly similar to Homo sapiens glucosidase I, mRNA OS=Homo sapiens PE=2 SV=1 - [A8K9K4_HUMAN]	2	29.4247

## Sheet: S1-3 entire list
Accession	Description	# Unique Peptides	Ratio (Heavy/Light) [Ratio (NLS/MOMLS)]
P15924	Desmoplakin OS=Homo sapiens GN=DSP PE=1 SV=3 - [DESP_HUMAN]	61	0.002
Q53H26	Transferrin variant (Fragment) OS=Homo sapiens PE=2 SV=1 - [Q53H26_HUMAN]	33	0.002
P35579	Myosin-9 OS=Homo sapiens GN=MYH9 PE=1 SV=4 - [MYH9_HUMAN]	38	0.002
P29508	Serpin B3 OS=Homo sapiens GN=SERPINB3 PE=1 SV=2 - [SPB3_HUMAN]	7	0.002
A8K847	cDNA FLJ75229, highly similar to Homo sapiens serpin peptidase inhibitor, clade B (ovalbumin), member 4 (SERPINB4), mRNA OS=Homo sapiens PE=2 SV=1 - [A8K847_HUMAN]	10	0.002
P01024	Complement C3 OS=Homo sapiens GN=C3 PE=1 SV=2 - [CO3_HUMAN]	31	0.002
Q6MZV7	Putative uncharacterized protein DKFZp686C11235 OS=Homo sapiens GN=DKFZp686C11235 PE=1 SV=1 - [Q6MZV7_HUMAN]	4	0.002
Q6N093	Putative uncharacterized protein DKFZp686I04196 (Fragment) OS=Homo sapiens GN=DKFZp686I04196 PE=1 SV=1 - [Q6N093_HUMAN]	4	0.002
P13639	Elongation factor 2 OS=Homo sapiens GN=EEF2 PE=1 SV=4 - [EF2_HUMAN]	15	0.002
Q45KI0	Trypsin I (Fragment) OS=Homo sapiens GN=PRSS1 PE=2 SV=1 - [Q45KI0_HUMAN]	2	0.002
P07355	Annexin A2 OS=Homo sapiens GN=ANXA2 PE=1 SV=2 - [ANXA2_HUMAN]	16	0.002
A8MUB1	Tubulin alpha-4A chain OS=Homo sapiens GN=TUBA4A PE=2 SV=1 - [A8MUB1_HUMAN]	3	0.002
Q6P5S8	IGK@ protein OS=Homo sapiens GN=IGK@ PE=1 SV=1 - [Q6P5S8_HUMAN]	9	0.002
D3DUV3	Alpha-2-macroglobulin-like 1, isoform CRA_b OS=Homo sapiens GN=A2ML1 PE=4 SV=1 - [D3DUV3_HUMAN]	23	0.002
P14923	Junction plakoglobin OS=Homo sapiens GN=JUP PE=1 SV=3 - [PLAK_HUMAN]	19	0.002
F6KPG5	Albumin (Fragment) OS=Homo sapiens PE=2 SV=1 - [F6KPG5_HUMAN]	16	0.002
P25705	ATP synthase subunit alpha, mitochondrial OS=Homo sapiens GN=ATP5A1 PE=1 SV=1 - [ATPA_HUMAN]	16	0.002
O43707	Alpha-actinin-4 OS=Homo sapiens GN=ACTN4 PE=1 SV=2 - [ACTN4_HUMAN]	13	0.002
Q02413	Desmoglein-1 OS=Homo sapiens GN=DSG1 PE=1 SV=2 - [DSG1_HUMAN]	11	0.002
B7Z4U6	cDNA FLJ55803, highly similar to Gelsolin OS=Homo sapiens PE=2 SV=1 - [B7Z4U6_HUMAN]	7	0.002
B7Z565	cDNA FLJ54739, highly similar to Alpha-actinin-1 OS=Homo sapiens PE=2 SV=1 - [B7Z565_HUMAN]	8	0.002
A8MVZ9	Fructose-bisphosphate aldolase OS=Homo sapiens GN=ALDOC PE=3 SV=1 - [A8MVZ9_HUMAN]	3	0.002
Q5DT20	Hornerin OS=Homo sapiens GN=HRNR PE=2 SV=1 - [Q5DT20_HUMAN]	5	0.002
P58107	Epiplakin OS=Homo sapiens GN=EPPK1 PE=1 SV=2 - [EPIPL_HUMAN]	8	0.002
E7EN95	Filamin-B OS=Homo sapiens GN=FLNB PE=4 SV=1 - [E7EN95_HUMAN]	11	0.002
B3KPA6	Acyl-Coenzyme A dehydrogenase, very long chain, isoform CRA_e OS=Homo sapiens GN=ACADVL PE=2 SV=1 - [B3KPA6_HUMAN]	14	0.002
Q15149	Plectin OS=Homo sapiens GN=PLEC PE=1 SV=3 - [PLEC_HUMAN]	16	0.002
A8K5T0	cDNA FLJ75416, highly similar to Homo sapiens complement factor H (CFH), mRNA OS=Homo sapiens PE=2 SV=1 - [A8K5T0_HUMAN]	8	0.002
A6NDY9	Filamin A OS=Homo sapiens GN=FLNA PE=2 SV=4 - [A6NDY9_HUMAN]	12	0.002
P47929	Galectin-7 OS=Homo sapiens GN=LGALS7 PE=1 SV=2 - [LEG7_HUMAN]	4	0.002
A4QPB0	IQ motif containing GTPase activating protein 1 OS=Homo sapiens GN=IQGAP1 PE=2 SV=1 - [A4QPB0_HUMAN]	7	0.002
Q7Z406	Myosin-14 OS=Homo sapiens GN=MYH14 PE=1 SV=2 - [MYH14_HUMAN]	5	0.002
P02545	Prelamin-A/C OS=Homo sapiens GN=LMNA PE=1 SV=1 - [LMNA_HUMAN]	8	0.002
B7Z1R5	V-type proton ATPase catalytic subunit A OS=Homo sapiens GN=ATP6V1A PE=2 SV=1 - [B7Z1R5_HUMAN]	8	0.002
P04792	Heat shock protein beta-1 OS=Homo sapiens GN=HSPB1 PE=1 SV=2 - [HSPB1_HUMAN]	5	0.002
Q4W4Y1	Dopamine receptor interacting protein 4 OS=Homo sapiens GN=DRIP4 PE=2 SV=1 - [Q4W4Y1_HUMAN]	6	0.002
Q01469	Fatty acid-binding protein, epidermal OS=Homo sapiens GN=FABP5 PE=1 SV=3 - [FABP5_HUMAN]	5	0.002
B2R4M6	cDNA, FLJ92148, highly similar to Homo sapiens S100 calcium binding protein A9 (calgranulin B) (S100A9), mRNA OS=Homo sapiens PE=4 SV=1 - [B2R4M6_HUMAN]	4	0.002
P00751	Complement factor B OS=Homo sapiens GN=CFB PE=1 SV=2 - [CFAB_HUMAN]	6	0.002
Q9HB00	Desmocollin 1, isoform CRA_b OS=Homo sapiens GN=DSC1 PE=2 SV=1 - [Q9HB00_HUMAN]	7	0.002
P36952	Serpin B5 OS=Homo sapiens GN=SERPINB5 PE=1 SV=2 - [SPB5_HUMAN]	8	0.002
P13489	Ribonuclease inhibitor OS=Homo sapiens GN=RNH1 PE=1 SV=2 - [RINI_HUMAN]	4	0.002
Q96P63	Serpin B12 OS=Homo sapiens GN=SERPINB12 PE=1 SV=1 - [SPB12_HUMAN]	5	0.002
A8K5N5	cDNA FLJ78142, highly similar to Homo sapiens transglutaminase 1 (K polypeptide epidermal type I, protein-glutamine-gamma-glutamyltransferase), mRNA OS=Homo sapiens PE=2 SV=1 - [A8K5N5_HUMAN]	6	0.002
Q6GMV8	Putative uncharacterized protein OS=Homo sapiens PE=2 SV=1 - [Q6GMV8_HUMAN]	3	0.002
G3V5B3	ERO1-like protein alpha (Fragment) OS=Homo sapiens GN=ERO1L PE=4 SV=1 - [G3V5B3_HUMAN]	2	0.002
Q9Y6R7	IgGFc-binding protein OS=Homo sapiens GN=FCGBP PE=1 SV=3 - [FCGBP_HUMAN]	7	0.002
Q8WVV4	Protein POF1B OS=Homo sapiens GN=POF1B PE=1 SV=3 - [POF1B_HUMAN]	7	0.002
A2KBB9	Anti-(ED-B) scFV (Fragment) OS=Homo sapiens PE=2 SV=1 - [A2KBB9_HUMAN]	5	0.002
B4DLR3	cDNA FLJ54020, highly similar to Heterogeneous nuclear ribonucleoprotein U OS=Homo sapiens PE=2 SV=1 - [B4DLR3_HUMAN]	5	0.002
P67936	Tropomyosin alpha-4 chain OS=Homo sapiens GN=TPM4 PE=1 SV=3 - [TPM4_HUMAN]	3	0.002
I3L1M0	Uncharacterized protein OS=Homo sapiens PE=3 SV=1 - [I3L1M0_HUMAN]	2	0.002
Q96K68	cDNA FLJ14473 fis, clone MAMMA1001080, highly similar to Homo sapiens SNC73 protein (SNC73) mRNA OS=Homo sapiens PE=2 SV=1 - [Q96K68_HUMAN]	4	0.002
P31947	14-3-3 protein sigma OS=Homo sapiens GN=SFN PE=1 SV=1 - [1433S_HUMAN]	3	0.002
B1AHM1	DEAD (Asp-Glu-Ala-Asp) box polypeptide 17 OS=Homo sapiens GN=DDX17 PE=3 SV=1 - [B1AHM1_HUMAN]	4	0.002
D3DP13	Fibrinogen beta chain, isoform CRA_e OS=Homo sapiens GN=FGB PE=4 SV=1 - [D3DP13_HUMAN]	4	0.002
P81605	Dermcidin OS=Homo sapiens GN=DCD PE=1 SV=2 - [DCD_HUMAN]	2	0.002
P27482	Calmodulin-like protein 3 OS=Homo sapiens GN=CALML3 PE=1 SV=2 - [CALL3_HUMAN]	3	0.002
B4DF38	Platelet-activating factor acetylhydrolase IB subunit alpha OS=Homo sapiens GN=PAFAH1B1 PE=2 SV=1 - [B4DF38_HUMAN]	2	0.002
P05109	Protein S100-A8 OS=Homo sapiens GN=S100A8 PE=1 SV=1 - [S10A8_HUMAN]	2	0.002
E7ETD7	Cornifin-B OS=Homo sapiens GN=SPRR1B PE=4 SV=1 - [E7ETD7_HUMAN]	2	0.002
P05089	Arginase-1 OS=Homo sapiens GN=ARG1 PE=1 SV=2 - [ARGI1_HUMAN]	4	0.002
Q8N995	cDNA FLJ38173 fis, clone FCBBF1000053, highly similar to HYDROXYMETHYLGLUTARYL-COA SYNTHASE, CYTOPLASMIC OS=Homo sapiens PE=2 SV=1 - [Q8N995_HUMAN]	4	0.002
Q14484	Beta-globin (Fragment) OS=Homo sapiens GN=HBB PE=2 SV=1 - [Q14484_HUMAN]	2	0.002
J3KRG2	Gasdermin-A (Fragment) OS=Homo sapiens GN=GSDMA PE=4 SV=1 - [J3KRG2_HUMAN]	4	0.002
Q13835	Plakophilin-1 OS=Homo sapiens GN=PKP1 PE=1 SV=2 - [PKP1_HUMAN]	4	0.002
B1AK87	Capping protein (Actin filament) muscle Z-line, beta OS=Homo sapiens GN=CAPZB PE=4 SV=1 - [B1AK87_HUMAN]	2	0.002
P02774	Vitamin D-binding protein OS=Homo sapiens GN=GC PE=1 SV=1 - [VTDB_HUMAN]	4	0.002
P54920	Alpha-soluble NSF attachment protein OS=Homo sapiens GN=NAPA PE=1 SV=3 - [SNAA_HUMAN]	7	0.002
O75083	WD repeat-containing protein 1 OS=Homo sapiens GN=WDR1 PE=1 SV=4 - [WDR1_HUMAN]	4	0.002
D3DP16	Fibrinogen gamma chain, isoform CRA_a OS=Homo sapiens GN=FGG PE=4 SV=1 - [D3DP16_HUMAN]	3	0.002
Q92817	Envoplakin OS=Homo sapiens GN=EVPL PE=1 SV=3 - [EVPL_HUMAN]	5	0.002
P01040	Cystatin-A OS=Homo sapiens GN=CSTA PE=1 SV=1 - [CYTA_HUMAN]	3	0.002
P80188	Neutrophil gelatinase-associated lipocalin OS=Homo sapiens GN=LCN2 PE=1 SV=2 - [NGAL_HUMAN]	2	0.002
Q14134	Tripartite motif-containing protein 29 OS=Homo sapiens GN=TRIM29 PE=1 SV=2 - [TRI29_HUMAN]	4	0.002
C9JGI3	Thymidine phosphorylase (Fragment) OS=Homo sapiens GN=TYMP PE=4 SV=1 - [C9JGI3_HUMAN]	5	0.002
A8K6T3	cDNA FLJ78674, highly similar to Homo sapiens desmocollin type 4 OS=Homo sapiens PE=2 SV=1 - [A8K6T3_HUMAN]	4	0.002
B3KU62	cDNA FLJ39243 fis, clone OCBBF2008283, highly similar to Protein NDRG1 OS=Homo sapiens PE=2 SV=1 - [B3KU62_HUMAN]	3	0.002
P00747	Plasminogen OS=Homo sapiens GN=PLG PE=1 SV=2 - [PLMN_HUMAN]	4	0.002
B7Z5V2	cDNA FLJ54141, highly similar to Ezrin OS=Homo sapiens PE=2 SV=1 - [B7Z5V2_HUMAN]	3	0.002
Q5JR95	40S ribosomal protein S8 OS=Homo sapiens GN=RPS8 PE=4 SV=1 - [Q5JR95_HUMAN]	3	0.002
Q9UHS8	PRO1975 OS=Homo sapiens PE=2 SV=1 - [Q9UHS8_HUMAN]	4	0.002
Q6ZVX7	Non-specific cytotoxic cell receptor protein 1 homolog OS=Homo sapiens GN=NCCRP1 PE=1 SV=1 - [NCRP1_HUMAN]	2	0.002
Q9UJ70	N-acetyl-D-glucosamine kinase OS=Homo sapiens GN=NAGK PE=1 SV=4 - [NAGK_HUMAN]	3	0.002
C9JEV0	Zinc-alpha-2-glycoprotein OS=Homo sapiens GN=AZGP1 PE=3 SV=1 - [C9JEV0_HUMAN]	2	0.002
Q15075	Early endosome antigen 1 OS=Homo sapiens GN=EEA1 PE=1 SV=2 - [EEA1_HUMAN]	4	0.002
B4DW11	cDNA FLJ57622, highly similar to Clusterin OS=Homo sapiens PE=2 SV=1 - [B4DW11_HUMAN]	3	0.002
B4DPP8	cDNA FLJ53075, highly similar to Kininogen-1 OS=Homo sapiens PE=2 SV=1 - [B4DPP8_HUMAN]	4	0.002
P01625	Ig kappa chain V-IV region Len OS=Homo sapiens PE=1 SV=2 - [KV402_HUMAN]	2	0.002
O75342	Arachidonate 12-lipoxygenase, 12R-type OS=Homo sapiens GN=ALOX12B PE=1 SV=1 - [LX12B_HUMAN]	4	0.002
P29373	Cellular retinoic acid-binding protein 2 OS=Homo sapiens GN=CRABP2 PE=1 SV=2 - [RABP2_HUMAN]	3	0.002
Q13423	NAD(P) transhydrogenase, mitochondrial OS=Homo sapiens GN=NNT PE=1 SV=3 - [NNTM_HUMAN]	2	0.002
H7C1U0	Acylamino-acid-releasing enzyme (Fragment) OS=Homo sapiens GN=APEH PE=4 SV=1 - [H7C1U0_HUMAN]	3	0.002
B2D098	Alpha-1 antitrypsin Valcamonica variant (Fragment) OS=Homo sapiens PE=4 SV=1 - [B2D098_HUMAN]	2	0.002
Q86Z09	FGA protein (Fragment) OS=Homo sapiens GN=FGA PE=2 SV=1 - [Q86Z09_HUMAN]	2	0.002
Q0VAC5	HP protein OS=Homo sapiens GN=HP PE=2 SV=1 - [Q0VAC5_HUMAN]	4	0.002
B4DU07	Acyl-coenzyme A oxidase OS=Homo sapiens PE=2 SV=1 - [B4DU07_HUMAN]	2	0.002
O75223	Gamma-glutamylcyclotransferase OS=Homo sapiens GN=GGCT PE=1 SV=1 - [GGCT_HUMAN]	3	0.002
B4DZI8	Coatomer protein complex, subunit beta 2 (Beta prime), isoform CRA_b OS=Homo sapiens GN=COPB2 PE=2 SV=1 - [B4DZI8_HUMAN]	3	0.002
E9PPC8	Serine/threonine-protein phosphatase (Fragment) OS=Homo sapiens GN=PPP3CA PE=3 SV=1 - [E9PPC8_HUMAN]	2	0.002
P02790	Hemopexin OS=Homo sapiens GN=HPX PE=1 SV=2 - [HEMO_HUMAN]	3	0.002
Q108N1	Acyl-CoA synthetase long-chain family member 1 isoform a (Fragment) OS=Homo sapiens GN=ACSL1 PE=2 SV=1 - [Q108N1_HUMAN]	3	0.002
I3L4N7	Pigment epithelium-derived factor (Fragment) OS=Homo sapiens GN=SERPINF1 PE=3 SV=1 - [I3L4N7_HUMAN]	2	0.002
Q2NLC8	GSTK1 protein (Fragment) OS=Homo sapiens GN=GSTK1 PE=2 SV=1 - [Q2NLC8_HUMAN]	2	0.002
A9UFC0	Caspase 14 OS=Homo sapiens GN=CASP14 PE=2 SV=1 - [A9UFC0_HUMAN]	2	0.002
B4DDD6	Drebrin-like protein OS=Homo sapiens GN=DBNL PE=2 SV=1 - [B4DDD6_HUMAN]	2	0.002
B7ZBG9	Eukaryotic translation initiation factor 6 A OS=Homo sapiens GN=EIF6 PE=3 SV=1 - [B7ZBG9_HUMAN]	2	0.002
I1VZV6	Hemoglobin alpha 1 OS=Homo sapiens GN=HBA1 PE=3 SV=1 - [I1VZV6_HUMAN]	2	0.002
P01023	Alpha-2-macroglobulin OS=Homo sapiens GN=A2M PE=1 SV=3 - [A2MG_HUMAN]	3	0.002
Q6IBG5	MYL6 protein OS=Homo sapiens GN=MYL6 PE=2 SV=1 - [Q6IBG5_HUMAN]	2	0.002
B2RDK6	cDNA, FLJ96656, highly similar to Homo sapiens SPFH domain family, member 1 (SPFH1), mRNA OS=Homo sapiens PE=2 SV=1 - [B2RDK6_HUMAN]	2	0.002
P53701	Cytochrome c-type heme lyase OS=Homo sapiens GN=HCCS PE=1 SV=1 - [CCHL_HUMAN]	2	0.002
A5PLK7	RCC2 protein (Fragment) OS=Homo sapiens GN=RCC2 PE=2 SV=1 - [A5PLK7_HUMAN]	2	0.002
B0S857	RING finger protein 39 OS=Homo sapiens GN=RNF39 PE=4 SV=1 - [B0S857_HUMAN]	2	0.002
Q68D64	Putative uncharacterized protein DKFZp686E23276 (Fragment) OS=Homo sapiens GN=DKFZp686E23276 PE=2 SV=1 - [Q68D64_HUMAN]	2	0.002
O75146	Huntingtin-interacting protein 1-related protein OS=Homo sapiens GN=HIP1R PE=1 SV=2 - [HIP1R_HUMAN]	2	0.002
Q9H3U1	Protein unc-45 homolog A OS=Homo sapiens GN=UNC45A PE=1 SV=1 - [UN45A_HUMAN]	2	0.002
P61586	Transforming protein RhoA OS=Homo sapiens GN=RHOA PE=1 SV=1 - [RHOA_HUMAN]	2	0.002
Q6LAF9	Cathepsin B (Fragment) OS=Homo sapiens PE=2 SV=1 - [Q6LAF9_HUMAN]	2	0.002
Q9BXV5	PNAS-139 OS=Homo sapiens PE=2 SV=1 - [Q9BXV5_HUMAN]	2	0.002
H0YL11	Isocitrate dehydrogenase [NADP], mitochondrial OS=Homo sapiens GN=IDH2 PE=3 SV=1 - [H0YL11_HUMAN]	2	0.002
F8W0V1	Histidine ammonia-lyase (Fragment) OS=Homo sapiens GN=HAL PE=4 SV=1 - [F8W0V1_HUMAN]	2	0.002
P02747	Complement C1q subcomponent subunit C OS=Homo sapiens GN=C1QC PE=1 SV=3 - [C1QC_HUMAN]	2	0.002
P78328	HP47 protein (Fragment) OS=Homo sapiens GN=SPAG10 PE=2 SV=1 - [P78328_HUMAN]	2	0.002
B7Z438	cDNA FLJ56352, highly similar to Succinyl-CoA ligase (GDP-forming) subunit alpha, mitochondrial (EC 6.2.1.4) OS=Homo sapiens PE=2 SV=1 - [B7Z438_HUMAN]	2	0.002
B4DDM5	cDNA FLJ53298, highly similar to Peroxisomal multifunctional enzyme type 2 OS=Homo sapiens PE=2 SV=1 - [B4DDM5_HUMAN]	6	0.00208518
A6H8M8	C4A protein OS=Homo sapiens GN=C4A PE=2 SV=1 - [A6H8M8_HUMAN]	4	0.00217784
F5GZL7	Microtubule-actin cross-linking factor 1, isoforms 1/2/3/5 OS=Homo sapiens GN=MACF1 PE=4 SV=1 - [F5GZL7_HUMAN]	3	0.00228486
P15104	Glutamine synthetase OS=Homo sapiens GN=GLUL PE=1 SV=4 - [GLNA_HUMAN]	2	0.00240744
Q6ZRV2	Protein FAM83H OS=Homo sapiens GN=FAM83H PE=1 SV=3 - [FA83H_HUMAN]	2	0.00246481
B3KTA8	cDNA FLJ37971 fis, clone CTONG2009958, highly similar to CERULOPLASMIN (EC 1.16.3.1) OS=Homo sapiens PE=2 SV=1 - [B3KTA8_HUMAN]	2	0.0025493
I3L2E3	Leucine carboxyl methyltransferase 1 (Fragment) OS=Homo sapiens GN=LCMT1 PE=4 SV=1 - [I3L2E3_HUMAN]	2	0.00263063
Q5D862	Filaggrin-2 OS=Homo sapiens GN=FLG2 PE=1 SV=1 - [FILA2_HUMAN]	2	0.00282932
B2RB23	cDNA, FLJ95265, highly similar to Homo sapiens acetyl-Coenzyme A acyltransferase 2 (mitochondrial 3-oxoacyl-Coenzyme A thiolase) (ACAA2), nuclear gene encoding mitochondrial protein, mRNA OS=Homo sapiens PE=2 SV=1 - [B2RB23_HUMAN]	4	0.00295754
P45974	Ubiquitin carboxyl-terminal hydrolase 5 OS=Homo sapiens GN=USP5 PE=1 SV=2 - [UBP5_HUMAN]	2	0.00299105
B4E0R9	cDNA FLJ56934, highly similar to Potassium-transporting ATPase alpha chain 2 (EC 3.6.3.10) OS=Homo sapiens PE=2 SV=1 - [B4E0R9_HUMAN]	2	0.0030169
B4DJ45	TAR DNA-binding protein 43 OS=Homo sapiens GN=TARDBP PE=2 SV=1 - [B4DJ45_HUMAN]	2	0.00303557
B3KSB8	cDNA FLJ35968 fis, clone TESTI2013053, highly similar to INSULIN-DEGRADING ENZYME (EC 3.4.24.56) OS=Homo sapiens PE=2 SV=1 - [B3KSB8_HUMAN]	3	0.00309493
H7C0A4	Vigilin (Fragment) OS=Homo sapiens GN=HDLBP PE=4 SV=1 - [H7C0A4_HUMAN]	2	0.00315711
B4DJL0	cDNA FLJ60278, highly similar to Dolichyl-diphosphooligosaccharide--proteinglycosyltransferase 63 kDa subunit (EC 2.4.1.119) OS=Homo sapiens PE=2 SV=1 - [B4DJL0_HUMAN]	3	0.00316428
B4DKT9	cDNA FLJ54052, highly similar to Alpha-1 catenin (Cadherin-associated protein) OS=Homo sapiens PE=2 SV=1 - [B4DKT9_HUMAN]	4	0.00318871
B3KY04	cDNA FLJ46506 fis, clone THYMU3030752, highly similar to BTB/POZ domain-containing protein KCTD12 OS=Homo sapiens PE=2 SV=1 - [B3KY04_HUMAN]	4	0.00322405
A8K4W5	cDNA FLJ76813, highly similar to Homo sapiens acetyl-Coenzyme A acetyltransferase 2 (acetoacetyl Coenzyme A thiolase), mRNA OS=Homo sapiens PE=2 SV=1 - [A8K4W5_HUMAN]	3	0.00350736
Q01813	6-phosphofructokinase type C OS=Homo sapiens GN=PFKP PE=1 SV=2 - [K6PP_HUMAN]	2	0.00367305
P09960	Leukotriene A-4 hydrolase OS=Homo sapiens GN=LTA4H PE=1 SV=2 - [LKHA4_HUMAN]	4	0.00369634
B3KSG9	cDNA FLJ36188 fis, clone TESTI2027179, highly similar to Transmembrane 9 superfamily protein member 2 OS=Homo sapiens PE=2 SV=1 - [B3KSG9_HUMAN]	2	0.00370088
A8K5Y7	cDNA FLJ78655, highly similar to Homo sapiens exportin 5 (XPO5), mRNA OS=Homo sapiens PE=2 SV=1 - [A8K5Y7_HUMAN]	2	0.00370996
B4DMA2	cDNA FLJ54023, highly similar to Heat shock protein HSP 90-beta OS=Homo sapiens PE=2 SV=1 - [B4DMA2_HUMAN]	6	0.00411304
H0YCQ8	Eukaryotic translation initiation factor 3 subunit M (Fragment) OS=Homo sapiens GN=EIF3M PE=4 SV=1 - [H0YCQ8_HUMAN]	2	0.00415199
B7Z9S8	Sodium/potassium-transporting ATPase subunit beta-1 OS=Homo sapiens GN=ATP1B1 PE=2 SV=1 - [B7Z9S8_HUMAN]	2	0.00455344
Q96LJ7	Dehydrogenase/reductase SDR family member 1 OS=Homo sapiens GN=DHRS1 PE=1 SV=1 - [DHRS1_HUMAN]	2	0.00477288
Q14204	Cytoplasmic dynein 1 heavy chain 1 OS=Homo sapiens GN=DYNC1H1 PE=1 SV=5 - [DYHC1_HUMAN]	4	0.00524139
B4DW52	cDNA FLJ55253, highly similar to Actin, cytoplasmic 1 OS=Homo sapiens PE=2 SV=1 - [B4DW52_HUMAN]	11	0.00583788
P06733	Alpha-enolase OS=Homo sapiens GN=ENO1 PE=1 SV=2 - [ENOA_HUMAN]	16	0.00592507
B3KTA3	Fascin OS=Homo sapiens PE=2 SV=1 - [B3KTA3_HUMAN]	4	0.0106271
B4DJE5	Squalene synthase OS=Homo sapiens GN=FDFT1 PE=2 SV=1 - [B4DJE5_HUMAN]	3	0.0122014
B4DP54	cDNA FLJ52712, highly similar to Tubulin beta-6 chain OS=Homo sapiens PE=2 SV=1 - [B4DP54_HUMAN]	8	0.0125934
F8VTT8	Citrate synthase, mitochondrial (Fragment) OS=Homo sapiens GN=CS PE=4 SV=1 - [F8VTT8_HUMAN]	2	0.0152141
Q59G46	Thioredoxin-like 1 variant (Fragment) OS=Homo sapiens PE=2 SV=1 - [Q59G46_HUMAN]	2	0.0156353
P55072	Transitional endoplasmic reticulum ATPase OS=Homo sapiens GN=VCP PE=1 SV=4 - [TERA_HUMAN]	8	0.0161806
P28066	Proteasome subunit alpha type-5 OS=Homo sapiens GN=PSMA5 PE=1 SV=3 - [PSA5_HUMAN]	2	0.0163089
Q5T6W5	Heterogeneous nuclear ribonucleoprotein K OS=Homo sapiens GN=HNRNPK PE=2 SV=1 - [Q5T6W5_HUMAN]	6	0.0165261
F5GYN4	Ubiquitin thioesterase OTUB1 OS=Homo sapiens GN=OTUB1 PE=4 SV=1 - [F5GYN4_HUMAN]	4	0.0166171
P21281	V-type proton ATPase subunit B, brain isoform OS=Homo sapiens GN=ATP6V1B2 PE=1 SV=3 - [VATB2_HUMAN]	3	0.0167233
B4DJ75	Serine/threonine-protein phosphatase OS=Homo sapiens PE=2 SV=1 - [B4DJ75_HUMAN]	2	0.0181599
P40939	Trifunctional enzyme subunit alpha, mitochondrial OS=Homo sapiens GN=HADHA PE=1 SV=2 - [ECHA_HUMAN]	9	0.0200078
Q9UL25	Ras-related protein Rab-21 OS=Homo sapiens GN=RAB21 PE=1 SV=3 - [RAB21_HUMAN]	2	0.0206383
P14618	Pyruvate kinase isozymes M1/M2 OS=Homo sapiens GN=PKM PE=1 SV=4 - [KPYM_HUMAN]	22	0.0207299
Q8TAK2	Similar to catalase (Fragment) OS=Homo sapiens PE=2 SV=1 - [Q8TAK2_HUMAN]	2	0.0209684
P30084	Enoyl-CoA hydratase, mitochondrial OS=Homo sapiens GN=ECHS1 PE=1 SV=4 - [ECHM_HUMAN]	3	0.0210468
Q9BTE3	Mini-chromosome maintenance complex-binding protein OS=Homo sapiens GN=MCMBP PE=1 SV=2 - [MCMBP_HUMAN]	3	0.0212325
P11177	Pyruvate dehydrogenase E1 component subunit beta, mitochondrial OS=Homo sapiens GN=PDHB PE=1 SV=3 - [ODPB_HUMAN]	4	0.0219019
P28838	Cytosol aminopeptidase OS=Homo sapiens GN=LAP3 PE=1 SV=3 - [AMPL_HUMAN]	4	0.0227745
B2R5U1	cDNA, FLJ92620, highly similar to Homo sapiens staphylococcal nuclease domain containing 1 (SND1),mRNA OS=Homo sapiens PE=2 SV=1 - [B2R5U1_HUMAN]	4	0.0236022
P19105	Myosin regulatory light chain 12A OS=Homo sapiens GN=MYL12A PE=1 SV=2 - [ML12A_HUMAN]	2	0.0253713
Q53GR7	Solute carrier family 25, member 13 (Citrin) variant (Fragment) OS=Homo sapiens PE=2 SV=1 - [Q53GR7_HUMAN]	3	0.0261664
Q5QNZ2	ATP synthase subunit b, mitochondrial OS=Homo sapiens GN=ATP5F1 PE=2 SV=1 - [Q5QNZ2_HUMAN]	2	0.0275145
Q15181	Inorganic pyrophosphatase OS=Homo sapiens GN=PPA1 PE=1 SV=2 - [IPYR_HUMAN]	3	0.0283675
B4DE36	Glucose-6-phosphate isomerase OS=Homo sapiens PE=2 SV=1 - [B4DE36_HUMAN]	5	0.0296356
Q9NW21	Protein FAM49B OS=Homo sapiens GN=FAM49B PE=2 SV=1 - [Q9NW21_HUMAN]	3	0.0311138
B4DDQ8	cDNA FLJ50439, highly similar to Phosphoglucomutase-1 (EC 5.4.2.2) OS=Homo sapiens PE=2 SV=1 - [B4DDQ8_HUMAN]	2	0.0311796
Q9P1N9	PRO0785 OS=Homo sapiens PE=2 SV=1 - [Q9P1N9_HUMAN]	2	0.0315072
B1AK85	Capping protein (Actin filament) muscle Z-line, beta OS=Homo sapiens GN=CAPZB PE=2 SV=1 - [B1AK85_HUMAN]	1	0.0324784
B4DNY3	Adenylyl cyclase-associated protein OS=Homo sapiens PE=2 SV=1 - [B4DNY3_HUMAN]	3	0.0327175
B4DM74	60S ribosomal protein L18a OS=Homo sapiens GN=RPL18A PE=2 SV=1 - [B4DM74_HUMAN]	3	0.0327311
O95881	Thioredoxin domain-containing protein 12 OS=Homo sapiens GN=TXNDC12 PE=1 SV=1 - [TXD12_HUMAN]	2	0.0349468
P01860	Ig gamma-3 chain C region OS=Homo sapiens GN=IGHG3 PE=1 SV=2 - [IGHG3_HUMAN]	2	0.0374364
Q5VU66	Tropomyosin 3 OS=Homo sapiens GN=TPM3 PE=2 SV=1 - [Q5VU66_HUMAN]	6	0.0386917
E9PMI6	Methylosome subunit pICln OS=Homo sapiens GN=CLNS1A PE=4 SV=1 - [E9PMI6_HUMAN]	2	0.0399443
B4DEX8	S-adenosylmethionine synthase OS=Homo sapiens GN=MAT2A PE=2 SV=1 - [B4DEX8_HUMAN]	2	0.041238
B3KQH1	cDNA FLJ90452 fis, clone NT2RP3001475, highly similar to Splicing factor 3B subunit 3 OS=Homo sapiens PE=2 SV=1 - [B3KQH1_HUMAN]	3	0.0418635
Q13404	Ubiquitin-conjugating enzyme E2 variant 1 OS=Homo sapiens GN=UBE2V1 PE=1 SV=2 - [UB2V1_HUMAN]	3	0.0422425
B3KV49	cDNA FLJ16128 fis, clone BRACE2038269, moderately similar to Bombyx mori cytosolic juvenile hormone binding protein 36 kDa subunit (cJHBP) mRNA OS=Homo sapiens PE=2 SV=1 - [B3KV49_HUMAN]	3	0.0424372
A8K5T7	cDNA FLJ75365, highly similar to Homo sapiens SUGT1B (SUGT1) mRNA OS=Homo sapiens PE=2 SV=1 - [A8K5T7_HUMAN]	3	0.0476961
P27824	Calnexin OS=Homo sapiens GN=CANX PE=1 SV=2 - [CALX_HUMAN]	3	0.0482947
G3V1A4	Cofilin 1 (Non-muscle), isoform CRA_a OS=Homo sapiens GN=CFL1 PE=4 SV=1 - [G3V1A4_HUMAN]	4	0.0498133
P62820	Ras-related protein Rab-1A OS=Homo sapiens GN=RAB1A PE=1 SV=3 - [RAB1A_HUMAN]	3	0.0498236
B7Z2E2	cDNA FLJ54671, highly similar to Calcium-binding mitochondrial carrier protein Aralar2 OS=Homo sapiens PE=2 SV=1 - [B7Z2E2_HUMAN]	3	0.0498377
P61158	Actin-related protein 3 OS=Homo sapiens GN=ACTR3 PE=1 SV=3 - [ARP3_HUMAN]	7	0.0531648
O15397	Importin-8 OS=Homo sapiens GN=IPO8 PE=1 SV=2 - [IPO8_HUMAN]	3	0.0572202
Q9NP72	Ras-related protein Rab-18 OS=Homo sapiens GN=RAB18 PE=1 SV=1 - [RAB18_HUMAN]	2	0.059088
E7EUT4	Glyceraldehyde-3-phosphate dehydrogenase OS=Homo sapiens GN=GAPDH PE=3 SV=1 - [E7EUT4_HUMAN]	6	0.0642174
P24666	Low molecular weight phosphotyrosine protein phosphatase OS=Homo sapiens GN=ACP1 PE=1 SV=3 - [PPAC_HUMAN]	2	0.0677148
P63104	14-3-3 protein zeta/delta OS=Homo sapiens GN=YWHAZ PE=1 SV=1 - [1433Z_HUMAN]	6	0.067809
B4DZ08	cDNA FLJ51705, highly similar to Aconitate hydratase, mitochondrial (EC 4.2.1.3) OS=Homo sapiens PE=2 SV=1 - [B4DZ08_HUMAN]	4	0.0706525
H0YH81	ATP synthase subunit beta (Fragment) OS=Homo sapiens GN=ATP5B PE=3 SV=1 - [H0YH81_HUMAN]	4	0.0724923
P27348	14-3-3 protein theta OS=Homo sapiens GN=YWHAQ PE=1 SV=1 - [1433T_HUMAN]	6	0.0740194
P12532	Creatine kinase U-type, mitochondrial OS=Homo sapiens GN=CKMT1A PE=1 SV=1 - [KCRU_HUMAN]	3	0.0750374
P04075	Fructose-bisphosphate aldolase A OS=Homo sapiens GN=ALDOA PE=1 SV=2 - [ALDOA_HUMAN]	10	0.0753539
P61160	Actin-related protein 2 OS=Homo sapiens GN=ACTR2 PE=1 SV=1 - [ARP2_HUMAN]	7	0.0798707
P07954	Fumarate hydratase, mitochondrial OS=Homo sapiens GN=FH PE=1 SV=3 - [FUMH_HUMAN]	3	0.0829056
B3KMV5	cDNA FLJ12728 fis, clone NT2RP2000040, highly similar to Protein FAM62A OS=Homo sapiens PE=2 SV=1 - [B3KMV5_HUMAN]	3	0.0849609
A8K9C4	Elongation factor 1-alpha OS=Homo sapiens PE=2 SV=1 - [A8K9C4_HUMAN]	8	0.0864964
A8K4Z4	cDNA FLJ75549, highly similar to Homo sapiens ribosomal protein, large, P0 (RPLP0), transcript variant 1, mRNA OS=Homo sapiens PE=2 SV=1 - [A8K4Z4_HUMAN]	6	0.0924879
Q9BQE3	Tubulin alpha-1C chain OS=Homo sapiens GN=TUBA1C PE=1 SV=1 - [TBA1C_HUMAN]	3	0.0960525
F5GXG4	Serine/threonine-protein phosphatase PGAM5, mitochondrial OS=Homo sapiens GN=PGAM5 PE=4 SV=1 - [F5GXG4_HUMAN]	2	0.096117
Q53G71	Calreticulin variant (Fragment) OS=Homo sapiens PE=2 SV=1 - [Q53G71_HUMAN]	5	0.0980008
P09211	Glutathione S-transferase P OS=Homo sapiens GN=GSTP1 PE=1 SV=2 - [GSTP1_HUMAN]	5	0.104006
O95336	6-phosphogluconolactonase OS=Homo sapiens GN=PGLS PE=1 SV=2 - [6PGL_HUMAN]	2	0.10873
P25786	Proteasome subunit alpha type-1 OS=Homo sapiens GN=PSMA1 PE=1 SV=1 - [PSA1_HUMAN]	3	0.116581
D6RAN4	60S ribosomal protein L9 (Fragment) OS=Homo sapiens GN=RPL9 PE=4 SV=1 - [D6RAN4_HUMAN]	2	0.120507
B2RAH7	cDNA, FLJ94921, highly similar to Homo sapiens prolyl endopeptidase (PREP), mRNA OS=Homo sapiens PE=2 SV=1 - [B2RAH7_HUMAN]	6	0.120741
J3KPG2	Translationally-controlled tumor protein OS=Homo sapiens GN=TPT1 PE=4 SV=1 - [J3KPG2_HUMAN]	2	0.124906
Q9Y4T0	Putative uncharacterized protein DKFZp564P2062 (Fragment) OS=Homo sapiens GN=DKFZp564P2062 PE=2 SV=2 - [Q9Y4T0_HUMAN]	2	0.130594
O00154	Cytosolic acyl coenzyme A thioester hydrolase OS=Homo sapiens GN=ACOT7 PE=1 SV=3 - [BACH_HUMAN]	2	0.136784
Q99714	3-hydroxyacyl-CoA dehydrogenase type-2 OS=Homo sapiens GN=HSD17B10 PE=1 SV=3 - [HCD2_HUMAN]	8	0.137629
Q5CAQ5	Tumor rejection antigen (Gp96) 1 OS=Homo sapiens GN=TRA1 PE=2 SV=1 - [Q5CAQ5_HUMAN]	8	0.152398
P36957	Dihydrolipoyllysine-residue succinyltransferase component of 2-oxoglutarate dehydrogenase complex, mitochondrial OS=Homo sapiens GN=DLST PE=1 SV=4 - [ODO2_HUMAN]	2	0.155612
B4E3Q9	cDNA FLJ59659, highly similar to Vinculin OS=Homo sapiens PE=2 SV=1 - [B4E3Q9_HUMAN]	6	0.162053
Q0QF37	Malate dehydrogenase (Fragment) OS=Homo sapiens GN=MDH2 PE=2 SV=1 - [Q0QF37_HUMAN]	7	0.162491
P00491	Purine nucleoside phosphorylase OS=Homo sapiens GN=PNP PE=1 SV=2 - [PNPH_HUMAN]	3	0.164384
P16152	Carbonyl reductase [NADPH] 1 OS=Homo sapiens GN=CBR1 PE=1 SV=3 - [CBR1_HUMAN]	6	0.164893
O00264	Membrane-associated progesterone receptor component 1 OS=Homo sapiens GN=PGRMC1 PE=1 SV=3 - [PGRC1_HUMAN]	4	0.175868
P23396	40S ribosomal protein S3 OS=Homo sapiens GN=RPS3 PE=1 SV=2 - [RS3_HUMAN]	8	0.176562
P22695	Cytochrome b-c1 complex subunit 2, mitochondrial OS=Homo sapiens GN=UQCRC2 PE=1 SV=3 - [QCR2_HUMAN]	6	0.181926
P30050	60S ribosomal protein L12 OS=Homo sapiens GN=RPL12 PE=1 SV=1 - [RL12_HUMAN]	3	0.183452
B4DN60	Asparagine--tRNA ligase, cytoplasmic OS=Homo sapiens GN=NARS PE=2 SV=1 - [B4DN60_HUMAN]	2	0.186102
P41250	Glycine--tRNA ligase OS=Homo sapiens GN=GARS PE=1 SV=3 - [SYG_HUMAN]	3	0.194696
O00299	Chloride intracellular channel protein 1 OS=Homo sapiens GN=CLIC1 PE=1 SV=4 - [CLIC1_HUMAN]	3	0.195623
B7Z2A1	cDNA FLJ56068, highly similar to DNA damage-binding protein 1 OS=Homo sapiens PE=2 SV=1 - [B7Z2A1_HUMAN]	2	0.197051
P63244	Guanine nucleotide-binding protein subunit beta-2-like 1 OS=Homo sapiens GN=GNB2L1 PE=1 SV=3 - [GBLP_HUMAN]	8	0.197792
B3KUZ8	Aspartate aminotransferase OS=Homo sapiens PE=2 SV=1 - [B3KUZ8_HUMAN]	3	0.197885
F5H1S8	Malectin (Fragment) OS=Homo sapiens GN=MLEC PE=4 SV=1 - [F5H1S8_HUMAN]	2	0.199606
P14868	Aspartate--tRNA ligase, cytoplasmic OS=Homo sapiens GN=DARS PE=1 SV=2 - [SYDC_HUMAN]	10	0.199629
P49411	Elongation factor Tu, mitochondrial OS=Homo sapiens GN=TUFM PE=1 SV=2 - [EFTU_HUMAN]	3	0.201379
C0H5W9	SNX6 protein OS=Homo sapiens GN=SNX6 PE=2 SV=1 - [C0H5W9_HUMAN]	2	0.20209
B7Z4B2	cDNA FLJ56108, highly similar to Puromycin-sensitive aminopeptidase (EC 3.4.11.-) OS=Homo sapiens PE=2 SV=1 - [B7Z4B2_HUMAN]	6	0.204553
A8K6K8	cDNA FLJ77325 OS=Homo sapiens PE=2 SV=1 - [A8K6K8_HUMAN]	2	0.205405
B4DJB4	cDNA FLJ55931, highly similar to Isocitrate dehydrogenase OS=Homo sapiens PE=2 SV=1 - [B4DJB4_HUMAN]	4	0.205881
I3L1P8	Mitochondrial 2-oxoglutarate/malate carrier protein (Fragment) OS=Homo sapiens GN=SLC25A11 PE=3 SV=1 - [I3L1P8_HUMAN]	2	0.206275
B4E022	Transketolase OS=Homo sapiens GN=TKT PE=2 SV=1 - [B4E022_HUMAN]	5	0.207366
Q5TBK7	Ubiquitin carboxyl-terminal esterase L3 (Ubiquitin thiolesterase) (Fragment) OS=Homo sapiens GN=UCHL3 PE=2 SV=1 - [Q5TBK7_HUMAN]	2	0.207492
E7EWI9	Heterogeneous nuclear ribonucleoprotein A3 OS=Homo sapiens GN=HNRNPA3 PE=4 SV=1 - [E7EWI9_HUMAN]	2	0.216614
Q9BVA1	Tubulin beta-2B chain OS=Homo sapiens GN=TUBB2B PE=1 SV=1 - [TBB2B_HUMAN]	2	0.21682
B5BU24	14-3-3 protein beta/alpha OS=Homo sapiens GN=YWHAB PE=2 SV=1 - [B5BU24_HUMAN]	5	0.220398
B2RBD5	cDNA, FLJ95457, highly similar to Homo sapiens tubulin, beta, 4 (TUBB4), mRNA OS=Homo sapiens PE=2 SV=1 - [B2RBD5_HUMAN]	2	0.228225
P18669	Phosphoglycerate mutase 1 OS=Homo sapiens GN=PGAM1 PE=1 SV=2 - [PGAM1_HUMAN]	6	0.229855
B4E2U0	6-phosphogluconate dehydrogenase, decarboxylating OS=Homo sapiens PE=2 SV=1 - [B4E2U0_HUMAN]	4	0.230815
A8KA83	cDNA FLJ78586, highly similar to Homo sapiens VAMP (vesicle-associated membrane protein)-associated protein A, 33kDa (VAPA), mRNA OS=Homo sapiens PE=2 SV=1 - [A8KA83_HUMAN]	2	0.23147
F8VVM2	Phosphate carrier protein, mitochondrial OS=Homo sapiens GN=SLC25A3 PE=3 SV=1 - [F8VVM2_HUMAN]	2	0.233206
P13667	Protein disulfide-isomerase A4 OS=Homo sapiens GN=PDIA4 PE=1 SV=2 - [PDIA4_HUMAN]	2	0.237073
P31930	Cytochrome b-c1 complex subunit 1, mitochondrial OS=Homo sapiens GN=UQCRC1 PE=1 SV=3 - [QCR1_HUMAN]	5	0.244703
P11021	78 kDa glucose-regulated protein OS=Homo sapiens GN=HSPA5 PE=1 SV=2 - [GRP78_HUMAN]	11	0.24506
Q5S4N1	Putative uncharacterized protein (Fragment) OS=Homo sapiens PE=2 SV=1 - [Q5S4N1_HUMAN]	3	0.254683
F8VY02	Endoplasmic reticulum resident protein 29 OS=Homo sapiens GN=ERP29 PE=4 SV=1 - [F8VY02_HUMAN]	2	0.255484
F5H308	L-lactate dehydrogenase OS=Homo sapiens GN=LDHA PE=3 SV=1 - [F5H308_HUMAN]	5	0.263317
B4DF70	cDNA FLJ60461, highly similar to Peroxiredoxin-2 (EC 1.11.1.15) OS=Homo sapiens PE=2 SV=1 - [B4DF70_HUMAN]	3	0.272328
Q9H845	Acyl-CoA dehydrogenase family member 9, mitochondrial OS=Homo sapiens GN=ACAD9 PE=1 SV=1 - [ACAD9_HUMAN]	4	0.27916
Q6NTA2	HNRNPL protein (Fragment) OS=Homo sapiens GN=HNRNPL PE=2 SV=2 - [Q6NTA2_HUMAN]	6	0.279187
P23526	Adenosylhomocysteinase OS=Homo sapiens GN=AHCY PE=1 SV=4 - [SAHH_HUMAN]	8	0.283055
C7DJS2	Glutathione S-transferase pi (Fragment) OS=Homo sapiens GN=GSTP1 PE=2 SV=1 - [C7DJS2_HUMAN]	2	0.284728
E9PCY7	Heterogeneous nuclear ribonucleoprotein H, N-terminally processed OS=Homo sapiens GN=HNRNPH1 PE=4 SV=1 - [E9PCY7_HUMAN]	5	0.293771
B4E1H9	cDNA FLJ53125, highly similar to Phosphoglycerate kinase 1 (EC 2.7.2.3) OS=Homo sapiens PE=2 SV=1 - [B4E1H9_HUMAN]	6	0.296465
D6RF44	Heterogeneous nuclear ribonucleoprotein D0 (Fragment) OS=Homo sapiens GN=HNRNPD PE=4 SV=1 - [D6RF44_HUMAN]	1	0.297916
B4DL14	ATP synthase gamma chain OS=Homo sapiens GN=ATP5C1 PE=2 SV=1 - [B4DL14_HUMAN]	3	0.303306
P46109	Crk-like protein OS=Homo sapiens GN=CRKL PE=1 SV=1 - [CRKL_HUMAN]	4	0.304715
B4E0N9	Glutamate dehydrogenase OS=Homo sapiens PE=2 SV=1 - [B4E0N9_HUMAN]	3	0.313408
B4DIW2	cDNA FLJ54035, highly similar to Neutral alpha-glucosidase AB OS=Homo sapiens PE=2 SV=1 - [B4DIW2_HUMAN]	3	0.321161
Q59GF8	Heat shock 70kDa protein 4 isoform a variant (Fragment) OS=Homo sapiens PE=2 SV=1 - [Q59GF8_HUMAN]	9	0.32303
B3KQT9	cDNA PSEC0175 fis, clone OVARC1000169, highly similar to Protein disulfide-isomerase A3 (EC 5.3.4.1) OS=Homo sapiens PE=2 SV=1 - [B3KQT9_HUMAN]	5	0.325761
P17987	T-complex protein 1 subunit alpha OS=Homo sapiens GN=TCP1 PE=1 SV=1 - [TCPA_HUMAN]	8	0.329714
B4DXB0	cDNA FLJ51133, highly similar to Ribonucleoside-diphosphate reductase large subunit (EC 1.17.4.1) OS=Homo sapiens PE=2 SV=1 - [B4DXB0_HUMAN]	2	0.339486
P37802	Transgelin-2 OS=Homo sapiens GN=TAGLN2 PE=1 SV=3 - [TAGL2_HUMAN]	4	0.341025
B2R8A2	cDNA, FLJ93804, highly similar to Homo sapiens gp25L2 protein (HSGP25L2G), mRNA OS=Homo sapiens PE=2 SV=1 - [B2R8A2_HUMAN]	2	0.341136
Q04917	14-3-3 protein eta OS=Homo sapiens GN=YWHAH PE=1 SV=4 - [1433F_HUMAN]	2	0.342032
Q96HX3	Similar to ribophorin I (Fragment) OS=Homo sapiens PE=2 SV=1 - [Q96HX3_HUMAN]	6	0.343422
Q00610	Clathrin heavy chain 1 OS=Homo sapiens GN=CLTC PE=1 SV=5 - [CLH1_HUMAN]	11	0.345569
O00231	26S proteasome non-ATPase regulatory subunit 11 OS=Homo sapiens GN=PSMD11 PE=1 SV=3 - [PSD11_HUMAN]	3	0.347931
Q06830	Peroxiredoxin-1 OS=Homo sapiens GN=PRDX1 PE=1 SV=1 - [PRDX1_HUMAN]	3	0.350587
P60174	Triosephosphate isomerase OS=Homo sapiens GN=TPI1 PE=1 SV=3 - [TPIS_HUMAN]	11	0.352413
P22314	Ubiquitin-like modifier-activating enzyme 1 OS=Homo sapiens GN=UBA1 PE=1 SV=3 - [UBA1_HUMAN]	14	0.354581
P62258	14-3-3 protein epsilon OS=Homo sapiens GN=YWHAE PE=1 SV=1 - [1433E_HUMAN]	9	0.355103
P42704	Leucine-rich PPR motif-containing protein, mitochondrial OS=Homo sapiens GN=LRPPRC PE=1 SV=3 - [LPPRC_HUMAN]	6	0.35596
B4DEM9	cDNA FLJ52257, highly similar to Polymerase delta-interacting protein 2 OS=Homo sapiens PE=2 SV=1 - [B4DEM9_HUMAN]	3	0.357551
B7Z254	Protein disulfide-isomerase A6 OS=Homo sapiens GN=PDIA6 PE=2 SV=1 - [B7Z254_HUMAN]	4	0.365664
P49327	Fatty acid synthase OS=Homo sapiens GN=FASN PE=1 SV=3 - [FAS_HUMAN]	13	0.376254
E9PHS0	LanC-like protein 1 (Fragment) OS=Homo sapiens GN=LANCL1 PE=4 SV=1 - [E9PHS0_HUMAN]	2	0.382235
B3KT34	cDNA FLJ37560 fis, clone BRCOC2000333, highly similar to Succinate dehydrogenase (ubiquinone) flavoprotein subunit, mitochondrial (EC 1.3.5.1) OS=Homo sapiens PE=2 SV=1 - [B3KT34_HUMAN]	2	0.385362
B4DNL5	cDNA FLJ59361, highly similar to Protein disulfide-isomerase (EC 5.3.4.1) OS=Homo sapiens PE=2 SV=1 - [B4DNL5_HUMAN]	10	0.388727
B4E0U0	cDNA FLJ61018, highly similar to Ran GTPase-activating protein 1 OS=Homo sapiens PE=2 SV=1 - [B4E0U0_HUMAN]	2	0.389887
B4DHY8	Elongation factor Ts, mitochondrial A OS=Homo sapiens GN=TSFMA PE=2 SV=1 - [B4DHY8_HUMAN]	2	0.391864
O14880	Microsomal glutathione S-transferase 3 OS=Homo sapiens GN=MGST3 PE=1 SV=1 - [MGST3_HUMAN]	2	0.394788
Q05DH1	Proteasome subunit alpha type (Fragment) OS=Homo sapiens GN=PSMA7 PE=2 SV=1 - [Q05DH1_HUMAN]	3	0.395289
O75947	ATP synthase subunit d, mitochondrial OS=Homo sapiens GN=ATP5H PE=1 SV=3 - [ATP5H_HUMAN]	2	0.396221
P50395	Rab GDP dissociation inhibitor beta OS=Homo sapiens GN=GDI2 PE=1 SV=2 - [GDIB_HUMAN]	7	0.396282
B7Z9L2	NADH dehydrogenase [ubiquinone] iron-sulfur protein 2, mitochondrial OS=Homo sapiens GN=NDUFS2 PE=2 SV=1 - [B7Z9L2_HUMAN]	2	0.398405
P49755	Transmembrane emp24 domain-containing protein 10 OS=Homo sapiens GN=TMED10 PE=1 SV=2 - [TMEDA_HUMAN]	2	0.403927
P22626	Heterogeneous nuclear ribonucleoproteins A2/B1 OS=Homo sapiens GN=HNRNPA2B1 PE=1 SV=2 - [ROA2_HUMAN]	3	0.404536
B4DZW4	cDNA FLJ57246, highly similar to Poly(A)-binding protein 1 OS=Homo sapiens PE=2 SV=1 - [B4DZW4_HUMAN]	4	0.407302
A8K486	Peptidyl-prolyl cis-trans isomerase OS=Homo sapiens PE=2 SV=1 - [A8K486_HUMAN]	6	0.411137
Q9Y5M8	Signal recognition particle receptor subunit beta OS=Homo sapiens GN=SRPRB PE=1 SV=3 - [SRPRB_HUMAN]	3	0.411547
B4DDB9	cDNA FLJ56339, highly similar to Signal peptidase complex subunit 2 (EC 3.4.-.-) OS=Homo sapiens PE=2 SV=1 - [B4DDB9_HUMAN]	2	0.418107
B7Z6M1	Plastin-3 OS=Homo sapiens GN=PLS3 PE=2 SV=1 - [B7Z6M1_HUMAN]	8	0.422783
B4DQY1	cDNA FLJ56133, highly similar to Serine/threonine-protein phosphatase 2A 65 kDa regulatory subunit A alpha isoform OS=Homo sapiens PE=2 SV=1 - [B4DQY1_HUMAN]	5	0.425295
G5E9J2	Adenine phosphoribosyltransferase OS=Homo sapiens GN=APRT PE=4 SV=1 - [G5E9J2_HUMAN]	2	0.426414
Q9UHG3	Prenylcysteine oxidase 1 OS=Homo sapiens GN=PCYOX1 PE=1 SV=3 - [PCYOX_HUMAN]	9	0.426421
P62333	26S protease regulatory subunit 10B OS=Homo sapiens GN=PSMC6 PE=1 SV=1 - [PRS10_HUMAN]	4	0.42714
B4E0J8	cDNA FLJ54065, moderately similar to Mus musculus pitrilysin metallepetidase 1 (Pitrm1), mRNA OS=Homo sapiens PE=2 SV=1 - [B4E0J8_HUMAN]	2	0.427158
P08107	Heat shock 70 kDa protein 1A/1B OS=Homo sapiens GN=HSPA1A PE=1 SV=5 - [HSP71_HUMAN]	19	0.428308
B4DR68	cDNA FLJ58608, highly similar to Heat shock protein 75 kDa, mitochondrial OS=Homo sapiens PE=2 SV=1 - [B4DR68_HUMAN]	9	0.429803
P40925	Malate dehydrogenase, cytoplasmic OS=Homo sapiens GN=MDH1 PE=1 SV=4 - [MDHC_HUMAN]	5	0.429815
B0V2L1	HLA-B associated transcript 1 (Fragment) OS=Homo sapiens GN=BAT1 PE=4 SV=1 - [B0V2L1_HUMAN]	3	0.430953
Q0VGA5	SARS protein OS=Homo sapiens GN=SARS PE=2 SV=1 - [Q0VGA5_HUMAN]	3	0.431617
P45880	Voltage-dependent anion-selective channel protein 2 OS=Homo sapiens GN=VDAC2 PE=1 SV=2 - [VDAC2_HUMAN]	8	0.434067
A8K7F6	cDNA FLJ78244, highly similar to Homo sapiens eukaryotic translation initiation factor 4A, isoform 1 (EIF4A1), mRNA OS=Homo sapiens PE=2 SV=1 - [A8K7F6_HUMAN]	12	0.437438
P51149	Ras-related protein Rab-7a OS=Homo sapiens GN=RAB7A PE=1 SV=1 - [RAB7A_HUMAN]	4	0.439382
J3QT28	Mitotic checkpoint protein BUB3 (Fragment) OS=Homo sapiens GN=BUB3 PE=4 SV=1 - [J3QT28_HUMAN]	3	0.439549
B4DSN5	Tyrosine-protein phosphatase non-receptor type OS=Homo sapiens GN=PTPN1 PE=2 SV=1 - [B4DSN5_HUMAN]	2	0.44033
P30086	Phosphatidylethanolamine-binding protein 1 OS=Homo sapiens GN=PEBP1 PE=1 SV=3 - [PEBP1_HUMAN]	4	0.440347
B4DHG0	Dihydrolipoyl dehydrogenase, mitochondrial OS=Homo sapiens GN=DLD PE=2 SV=1 - [B4DHG0_HUMAN]	2	0.441661
B4DUR8	T-complex protein 1 subunit gamma OS=Homo sapiens GN=CCT3 PE=2 SV=1 - [B4DUR8_HUMAN]	9	0.442202
P68371	Tubulin beta-4B chain OS=Homo sapiens GN=TUBB4B PE=1 SV=1 - [TBB4B_HUMAN]	3	0.443683
F8VUA6	60S ribosomal protein L18 (Fragment) OS=Homo sapiens GN=RPL18 PE=4 SV=1 - [F8VUA6_HUMAN]	3	0.445931
P35268	60S ribosomal protein L22 OS=Homo sapiens GN=RPL22 PE=1 SV=2 - [RL22_HUMAN]	2	0.449209
B4DE91	cDNA FLJ55534, highly similar to 4-trimethylaminobutyraldehyde dehydrogenase (EC 1.2.1.47) OS=Homo sapiens PE=2 SV=1 - [B4DE91_HUMAN]	4	0.451022
P54136	Arginine--tRNA ligase, cytoplasmic OS=Homo sapiens GN=RARS PE=1 SV=2 - [SYRC_HUMAN]	11	0.452379
G3V3I1	Proteasome subunit alpha type OS=Homo sapiens GN=PSMA6 PE=3 SV=1 - [G3V3I1_HUMAN]	4	0.454173
Q96GI1	Putative uncharacterized protein (Fragment) OS=Homo sapiens PE=2 SV=1 - [Q96GI1_HUMAN]	5	0.455604
B4DFL3	cDNA FLJ56661, highly similar to Proteasome subunit beta type 4 (EC 3.4.25.1) OS=Homo sapiens PE=2 SV=1 - [B4DFL3_HUMAN]	2	0.455901
P21796	Voltage-dependent anion-selective channel protein 1 OS=Homo sapiens GN=VDAC1 PE=1 SV=2 - [VDAC1_HUMAN]	6	0.457277
Q96RQ3	Methylcrotonoyl-CoA carboxylase subunit alpha, mitochondrial OS=Homo sapiens GN=MCCC1 PE=1 SV=3 - [MCCA_HUMAN]	6	0.460302
O76003	Glutaredoxin-3 OS=Homo sapiens GN=GLRX3 PE=1 SV=2 - [GLRX3_HUMAN]	3	0.463017
P55060	Exportin-2 OS=Homo sapiens GN=CSE1L PE=1 SV=3 - [XPO2_HUMAN]	6	0.463518
E9PQ56	Poly(U)-binding-splicing factor PUF60 (Fragment) OS=Homo sapiens GN=PUF60 PE=4 SV=1 - [E9PQ56_HUMAN]	4	0.464588
P24752	Acetyl-CoA acetyltransferase, mitochondrial OS=Homo sapiens GN=ACAT1 PE=1 SV=1 - [THIL_HUMAN]	6	0.469589
Q07065	Cytoskeleton-associated protein 4 OS=Homo sapiens GN=CKAP4 PE=1 SV=2 - [CKAP4_HUMAN]	10	0.471648
Q04760	Lactoylglutathione lyase OS=Homo sapiens GN=GLO1 PE=1 SV=4 - [LGUL_HUMAN]	2	0.471864
Q53HV2	Chaperonin containing TCP1, subunit 7 (Eta) variant (Fragment) OS=Homo sapiens PE=2 SV=1 - [Q53HV2_HUMAN]	8	0.472353
P12236	ADP/ATP translocase 3 OS=Homo sapiens GN=SLC25A6 PE=1 SV=4 - [ADT3_HUMAN]	3	0.475726
Q00535	Cyclin-dependent kinase 5 OS=Homo sapiens GN=CDK5 PE=1 SV=3 - [CDK5_HUMAN]	2	0.479877
B7Z2Z8	T-complex protein 1 subunit delta OS=Homo sapiens PE=2 SV=1 - [B7Z2Z8_HUMAN]	9	0.484481
H0YM70	Proteasome activator complex subunit 2 OS=Homo sapiens GN=PSME2 PE=4 SV=1 - [H0YM70_HUMAN]	2	0.48526
A8K0T9	cDNA FLJ75422, highly similar to Homo sapiens capping protein (actin filament) muscle Z-line, alpha 1, mRNA OS=Homo sapiens PE=2 SV=1 - [A8K0T9_HUMAN]	5	0.48708
Q8WUB5	TM9SF3 protein (Fragment) OS=Homo sapiens GN=TM9SF3 PE=2 SV=2 - [Q8WUB5_HUMAN]	2	0.488407
B2RCV1	cDNA, FLJ96310, highly similar to Homo sapiens solute carrier family 25 (mitochondrial carrier; adenine nucleotide translocator), member 5 (SLC25A5), mRNA OS=Homo sapiens PE=2 SV=1 - [B2RCV1_HUMAN]	4	0.489311
I3L430	Heme oxygenase 2 OS=Homo sapiens GN=HMOX2 PE=4 SV=1 - [I3L430_HUMAN]	6	0.496449
P26599	Polypyrimidine tract-binding protein 1 OS=Homo sapiens GN=PTBP1 PE=1 SV=1 - [PTBP1_HUMAN]	5	0.499538
E9PKG1	Protein arginine N-methyltransferase 1 OS=Homo sapiens GN=PRMT1 PE=4 SV=1 - [E9PKG1_HUMAN]	5	0.500381
P52272	Heterogeneous nuclear ribonucleoprotein M OS=Homo sapiens GN=HNRNPM PE=1 SV=3 - [HNRPM_HUMAN]	9	0.502148
B4DT13	Ras-related protein Rab-11A OS=Homo sapiens GN=RAB11A PE=2 SV=1 - [B4DT13_HUMAN]	2	0.502983
F8VR77	Proliferation-associated protein 2G4 OS=Homo sapiens GN=PA2G4 PE=4 SV=1 - [F8VR77_HUMAN]	2	0.508196
B2RDN9	cDNA, FLJ96699, highly similar to Homo sapiens thyroid autoantigen 70kDa (Ku antigen) (G22P1), mRNA OS=Homo sapiens PE=2 SV=1 - [B2RDN9_HUMAN]	5	0.508704
P26641	Elongation factor 1-gamma OS=Homo sapiens GN=EEF1G PE=1 SV=3 - [EF1G_HUMAN]	7	0.511169
Q59ET3	Chaperonin containing TCP1, subunit 6A isoform a variant (Fragment) OS=Homo sapiens PE=2 SV=1 - [Q59ET3_HUMAN]	7	0.516082
H0YB26	Copine-3 (Fragment) OS=Homo sapiens GN=CPNE3 PE=4 SV=1 - [H0YB26_HUMAN]	2	0.521185
B7Z4V2	cDNA FLJ51907, highly similar to Stress-70 protein, mitochondrial OS=Homo sapiens PE=2 SV=1 - [B7Z4V2_HUMAN]	10	0.521731
P05091	Aldehyde dehydrogenase, mitochondrial OS=Homo sapiens GN=ALDH2 PE=1 SV=2 - [ALDH2_HUMAN]	13	0.523917
P48047	ATP synthase subunit O, mitochondrial OS=Homo sapiens GN=ATP5O PE=1 SV=1 - [ATPO_HUMAN]	4	0.526214
D6RCC8	Amidophosphoribosyltransferase OS=Homo sapiens GN=PPAT PE=4 SV=1 - [D6RCC8_HUMAN]	2	0.52722
P78371	T-complex protein 1 subunit beta OS=Homo sapiens GN=CCT2 PE=1 SV=4 - [TCPB_HUMAN]	14	0.527862
A8K0D2	cDNA FLJ77740, highly similar to Homo sapiens 7-dehydrocholesterol reductase, mRNA OS=Homo sapiens PE=2 SV=1 - [A8K0D2_HUMAN]	3	0.529509
O15173	Membrane-associated progesterone receptor component 2 OS=Homo sapiens GN=PGRMC2 PE=1 SV=1 - [PGRC2_HUMAN]	2	0.52986
Q9BV20	Methylthioribose-1-phosphate isomerase OS=Homo sapiens GN=MRI1 PE=1 SV=1 - [MTNA_HUMAN]	2	0.532293
E9PM69	26S protease regulatory subunit 6A OS=Homo sapiens GN=PSMC3 PE=3 SV=1 - [E9PM69_HUMAN]	3	0.532415
B3KQJ0	cDNA FLJ90530 fis, clone NT2RP4002187, highly similar to Homo sapiens hydroxysteroid (17-beta) dehydrogenase 12 (HSD17B12), mRNA OS=Homo sapiens PE=2 SV=1 - [B3KQJ0_HUMAN]	8	0.533074
G3V2B8	Methylenetetrahydrofolate dehydrogenase OS=Homo sapiens GN=MTHFD1 PE=3 SV=1 - [G3V2B8_HUMAN]	5	0.533114
P12277	Creatine kinase B-type OS=Homo sapiens GN=CKB PE=1 SV=1 - [KCRB_HUMAN]	9	0.534493
B2RBR9	cDNA, FLJ95650, highly similar to Homo sapiens karyopherin (importin) beta 1 (KPNB1), mRNA OS=Homo sapiens PE=2 SV=1 - [B2RBR9_HUMAN]	3	0.541638
B7Z4C2	cDNA FLJ56109, highly similar to Non-POU domain-containing octamer-binding protein OS=Homo sapiens PE=2 SV=1 - [B7Z4C2_HUMAN]	2	0.541669
B3KT66	Proteasome (Prosome, macropain) 26S subunit, non-ATPase, 6, isoform CRA_c OS=Homo sapiens GN=PSMD6 PE=2 SV=1 - [B3KT66_HUMAN]	3	0.541887
Q8TC12	Retinol dehydrogenase 11 OS=Homo sapiens GN=RDH11 PE=1 SV=2 - [RDH11_HUMAN]	5	0.545052
B3KMG3	cDNA FLJ10929 fis, clone OVARC1000479, highly similar to Cullin-associated NEDD8-dissociated protein 1 OS=Homo sapiens PE=2 SV=1 - [B3KMG3_HUMAN]	3	0.546192
B3KTG4	cDNA FLJ38197 fis, clone FCBBF1000367, highly similar to Ubiquitin carboxyl-terminal hydrolase 14 (EC 3.1.2.15) OS=Homo sapiens PE=2 SV=1 - [B3KTG4_HUMAN]	3	0.548294
Q5TFE4	5'-nucleotidase domain-containing protein 1 OS=Homo sapiens GN=NT5DC1 PE=1 SV=1 - [NT5D1_HUMAN]	5	0.552542
G3XAC4	ATP-binding cassette sub-family B member 7, mitochondrial OS=Homo sapiens GN=ABCB7 PE=3 SV=1 - [G3XAC4_HUMAN]	2	0.555407
Q9Y230	RuvB-like 2 OS=Homo sapiens GN=RUVBL2 PE=1 SV=3 - [RUVB2_HUMAN]	7	0.557065
H7C3I1	Hsc70-interacting protein (Fragment) OS=Homo sapiens GN=ST13 PE=4 SV=1 - [H7C3I1_HUMAN]	4	0.557219
G5E9B2	Chaperonin containing TCP1, subunit 8 (Theta), isoform CRA_a OS=Homo sapiens GN=CCT8 PE=3 SV=1 - [G5E9B2_HUMAN]	12	0.560708
B5MD38	Trifunctional enzyme subunit beta, mitochondrial OS=Homo sapiens GN=HADHB PE=3 SV=1 - [B5MD38_HUMAN]	4	0.561292
B4DLX3	60S ribosomal protein L13 OS=Homo sapiens PE=2 SV=1 - [B4DLX3_HUMAN]	2	0.564784
B4DW05	Prohibitin-2 OS=Homo sapiens GN=PHB2 PE=2 SV=1 - [B4DW05_HUMAN]	6	0.566844
Q9UBB4	Ataxin-10 OS=Homo sapiens GN=ATXN10 PE=1 SV=1 - [ATX10_HUMAN]	4	0.568755
O96008	Mitochondrial import receptor subunit TOM40 homolog OS=Homo sapiens GN=TOMM40 PE=1 SV=1 - [TOM40_HUMAN]	5	0.571094
P22234	Multifunctional protein ADE2 OS=Homo sapiens GN=PAICS PE=1 SV=3 - [PUR6_HUMAN]	8	0.574521
E5RGA2	Eukaryotic translation initiation factor 3 subunit E OS=Homo sapiens GN=EIF3E PE=3 SV=1 - [E5RGA2_HUMAN]	3	0.577971
E7ERL0	Nucleoside diphosphate kinase A OS=Homo sapiens GN=NME1 PE=3 SV=1 - [E7ERL0_HUMAN]	3	0.580106
B2R9U2	cDNA, FLJ94557, highly similar to Homo sapiens FK506 binding protein 4, 59kDa (FKBP4), mRNA OS=Homo sapiens PE=2 SV=1 - [B2R9U2_HUMAN]	7	0.580158
Q5HYD9	Putative uncharacterized protein DKFZp686M0619 (Fragment) OS=Homo sapiens GN=DKFZp686M0619 PE=2 SV=1 - [Q5HYD9_HUMAN]	2	0.581563
C9JNI7	Hsp70-binding protein 1 OS=Homo sapiens GN=HSPBP1 PE=4 SV=1 - [C9JNI7_HUMAN]	2	0.583807
H0YMZ1	Proteasome subunit alpha type (Fragment) OS=Homo sapiens GN=PSMA4 PE=3 SV=1 - [H0YMZ1_HUMAN]	4	0.590071
O14828	Secretory carrier-associated membrane protein 3 OS=Homo sapiens GN=SCAMP3 PE=1 SV=3 - [SCAM3_HUMAN]	2	0.593788
B0QY90	Eukaryotic translation initiation factor 3 subunit L OS=Homo sapiens GN=EIF3EIP PE=2 SV=1 - [B0QY90_HUMAN]	3	0.610264
P10768	S-formylglutathione hydrolase OS=Homo sapiens GN=ESD PE=1 SV=2 - [ESTD_HUMAN]	2	0.614225
Q9Y277	Voltage-dependent anion-selective channel protein 3 OS=Homo sapiens GN=VDAC3 PE=1 SV=1 - [VDAC3_HUMAN]	8	0.614327
B3KM80	Nucleolin, isoform CRA_c OS=Homo sapiens GN=NCL PE=2 SV=1 - [B3KM80_HUMAN]	3	0.616747
A8K7A4	cDNA FLJ76904, highly similar to Homo sapiens methionine adenosyltransferase II, beta (MAT2B), transcript variant 2, mRNA OS=Homo sapiens PE=2 SV=1 - [A8K7A4_HUMAN]	2	0.61809
F8VW92	Tubulin beta chain OS=Homo sapiens GN=TUBB PE=3 SV=1 - [F8VW92_HUMAN]	4	0.618447
Q9H9B4	Sideroflexin-1 OS=Homo sapiens GN=SFXN1 PE=1 SV=4 - [SFXN1_HUMAN]	5	0.619596
B5BUB1	RuvB-like 1 (Fragment) OS=Homo sapiens GN=RUVBL1 PE=2 SV=1 - [B5BUB1_HUMAN]	2	0.621255
B4DJ24	cDNA FLJ58575, highly similar to Dolichyl-diphosphooligosaccharide--protein glycosyltransferase subunit STT3A (EC 2.4.1.119) OS=Homo sapiens PE=2 SV=1 - [B4DJ24_HUMAN]	2	0.62153
P52597	Heterogeneous nuclear ribonucleoprotein F OS=Homo sapiens GN=HNRNPF PE=1 SV=3 - [HNRPF_HUMAN]	3	0.626162
B2R8G6	cDNA, FLJ93891, Homo sapiens FK506 binding protein 8, 38kDa (FKBP8), mRNA OS=Homo sapiens PE=2 SV=1 - [B2R8G6_HUMAN]	3	0.627102
B3KRC6	cDNA FLJ34004 fis, clone FCBBF1000232, highly similar to Cytochrome P450 51A1 (EC 1.14.13.70) OS=Homo sapiens PE=2 SV=1 - [B3KRC6_HUMAN]	2	0.629229
B4DW94	Ras-related protein Rap-1b OS=Homo sapiens GN=RAP1B PE=2 SV=1 - [B4DW94_HUMAN]	2	0.638144
H3BP91	Enoyl-CoA delta isomerase 1, mitochondrial (Fragment) OS=Homo sapiens GN=ECI1 PE=3 SV=1 - [H3BP91_HUMAN]	2	0.638801
P61019	Ras-related protein Rab-2A OS=Homo sapiens GN=RAB2A PE=1 SV=1 - [RAB2A_HUMAN]	3	0.63932
P13010	X-ray repair cross-complementing protein 5 OS=Homo sapiens GN=XRCC5 PE=1 SV=3 - [XRCC5_HUMAN]	2	0.640566
F2Z393	Transaldolase OS=Homo sapiens GN=TALDO1 PE=3 SV=1 - [F2Z393_HUMAN]	4	0.641047
P54577	Tyrosine--tRNA ligase, cytoplasmic OS=Homo sapiens GN=YARS PE=1 SV=4 - [SYYC_HUMAN]	2	0.641701
F5H018	GTP-binding nuclear protein Ran (Fragment) OS=Homo sapiens GN=RAN PE=4 SV=1 - [F5H018_HUMAN]	4	0.649167
P35998	26S protease regulatory subunit 7 OS=Homo sapiens GN=PSMC2 PE=1 SV=3 - [PRS7_HUMAN]	2	0.651107
P07900	Heat shock protein HSP 90-alpha OS=Homo sapiens GN=HSP90AA1 PE=1 SV=5 - [HS90A_HUMAN]	6	0.651742
P16615	Sarcoplasmic/endoplasmic reticulum calcium ATPase 2 OS=Homo sapiens GN=ATP2A2 PE=1 SV=1 - [AT2A2_HUMAN]	12	0.652775
B0AZV0	Serine-threonine kinase receptor-associated protein OS=Homo sapiens GN=STRAP PE=2 SV=1 - [B0AZV0_HUMAN]	5	0.653072
P11498	Pyruvate carboxylase, mitochondrial OS=Homo sapiens GN=PC PE=1 SV=2 - [PYC_HUMAN]	33	0.65475
H7C497	Regulator of chromosome condensation (Fragment) OS=Homo sapiens GN=RCC1 PE=4 SV=1 - [H7C497_HUMAN]	2	0.657327
B4DW59	Ubiquitin carboxyl-terminal hydrolase isozyme L5 OS=Homo sapiens GN=UCHL5 PE=2 SV=1 - [B4DW59_HUMAN]	3	0.658556
Q92945	Far upstream element-binding protein 2 OS=Homo sapiens GN=KHSRP PE=1 SV=4 - [FUBP2_HUMAN]	11	0.659775
B4DW25	Serine hydroxymethyltransferase OS=Homo sapiens PE=2 SV=1 - [B4DW25_HUMAN]	6	0.660343
O14980	Exportin-1 OS=Homo sapiens GN=XPO1 PE=1 SV=1 - [XPO1_HUMAN]	6	0.66638
P24534	Elongation factor 1-beta OS=Homo sapiens GN=EEF1B2 PE=1 SV=3 - [EF1B_HUMAN]	2	0.667083
P22102	Trifunctional purine biosynthetic protein adenosine-3 OS=Homo sapiens GN=GART PE=1 SV=1 - [PUR2_HUMAN]	4	0.667931
E9PGT6	COP9 signalosome complex subunit 8 OS=Homo sapiens GN=COPS8 PE=4 SV=1 - [E9PGT6_HUMAN]	2	0.668296
P30041	Peroxiredoxin-6 OS=Homo sapiens GN=PRDX6 PE=1 SV=3 - [PRDX6_HUMAN]	3	0.668822
P05165	Propionyl-CoA carboxylase alpha chain, mitochondrial OS=Homo sapiens GN=PCCA PE=1 SV=4 - [PCCA_HUMAN]	18	0.673038
B7Z2T5	cDNA FLJ55427, highly similar to Sodium/potassium-transporting ATPase alpha-1 chain (EC 3.6.3.9) OS=Homo sapiens PE=2 SV=1 - [B7Z2T5_HUMAN]	10	0.682282
Q9NRV9	Heme-binding protein 1 OS=Homo sapiens GN=HEBP1 PE=1 SV=1 - [HEBP1_HUMAN]	5	0.682341
J3KTF8	Rho GDP-dissociation inhibitor 1 (Fragment) OS=Homo sapiens GN=ARHGDIA PE=4 SV=1 - [J3KTF8_HUMAN]	5	0.68694
Q15738	Sterol-4-alpha-carboxylate 3-dehydrogenase, decarboxylating OS=Homo sapiens GN=NSDHL PE=1 SV=2 - [NSDHL_HUMAN]	4	0.688887
B4DM33	cDNA FLJ52068, highly similar to Microtubule-associated protein RP/EB family member 1 OS=Homo sapiens PE=2 SV=1 - [B4DM33_HUMAN]	2	0.689024
B0AZP7	Synaptic vesicle membrane protein VAT-1 homolog OS=Homo sapiens GN=VAT1 PE=2 SV=1 - [B0AZP7_HUMAN]	3	0.689402
O43175	D-3-phosphoglycerate dehydrogenase OS=Homo sapiens GN=PHGDH PE=1 SV=4 - [SERA_HUMAN]	13	0.690576
B2R8R5	cDNA, FLJ94025, highly similar to Homo sapiens tripartite motif-containing 28 (TRIM28), mRNA OS=Homo sapiens PE=2 SV=1 - [B2R8R5_HUMAN]	3	0.691258
P28074	Proteasome subunit beta type-5 OS=Homo sapiens GN=PSMB5 PE=1 SV=3 - [PSB5_HUMAN]	6	0.691267
P11142	Heat shock cognate 71 kDa protein OS=Homo sapiens GN=HSPA8 PE=1 SV=1 - [HSP7C_HUMAN]	20	0.695974
H0Y4R1	Inosine-5'-monophosphate dehydrogenase 2 (Fragment) OS=Homo sapiens GN=IMPDH2 PE=3 SV=1 - [H0Y4R1_HUMAN]	8	0.700659
Q53SY1	Putative uncharacterized protein RTN4 (Fragment) OS=Homo sapiens GN=RTN4 PE=2 SV=1 - [Q53SY1_HUMAN]	2	0.704708
Q1JQ76	Ribosomal protein (Fragment) OS=Homo sapiens GN=RPL10A PE=2 SV=1 - [Q1JQ76_HUMAN]	2	0.71389
A8K690	cDNA FLJ76863, highly similar to Homo sapiens stress-induced-phosphoprotein 1 (Hsp70/Hsp90-organizing protein) (STIP1), mRNA OS=Homo sapiens PE=2 SV=1 - [A8K690_HUMAN]	10	0.713926
P23284	Peptidyl-prolyl cis-trans isomerase B OS=Homo sapiens GN=PPIB PE=1 SV=2 - [PPIB_HUMAN]	5	0.71942
O75844	CAAX prenyl protease 1 homolog OS=Homo sapiens GN=ZMPSTE24 PE=1 SV=2 - [FACE1_HUMAN]	3	0.719607
P07737	Profilin-1 OS=Homo sapiens GN=PFN1 PE=1 SV=2 - [PROF1_HUMAN]	3	0.722063
Q59EH7	DnaJ (Hsp40) homolog, subfamily C, member 7 variant (Fragment) OS=Homo sapiens PE=2 SV=1 - [Q59EH7_HUMAN]	3	0.722159
I6L8F9	Poly(rC)-binding protein 2 OS=Homo sapiens GN=PCBP2 PE=4 SV=1 - [I6L8F9_HUMAN]	4	0.725869
E9PN91	Elongation factor 1-delta OS=Homo sapiens GN=EEF1D PE=4 SV=1 - [E9PN91_HUMAN]	2	0.728114
B7Z597	cDNA FLJ54373, highly similar to 60 kDa heat shock protein, mitochondrial OS=Homo sapiens PE=2 SV=1 - [B7Z597_HUMAN]	16	0.728578
B4DKS0	cDNA FLJ53381, highly similar to Monocarboxylate transporter 1 OS=Homo sapiens PE=2 SV=1 - [B4DKS0_HUMAN]	2	0.728841
O00410	Importin-5 OS=Homo sapiens GN=IPO5 PE=1 SV=4 - [IPO5_HUMAN]	11	0.730977
P35232	Prohibitin OS=Homo sapiens GN=PHB PE=1 SV=1 - [PHB_HUMAN]	7	0.731642
P00918	Carbonic anhydrase 2 OS=Homo sapiens GN=CA2 PE=1 SV=2 - [CAH2_HUMAN]	2	0.73348
Q13085	Acetyl-CoA carboxylase 1 OS=Homo sapiens GN=ACACA PE=1 SV=2 - [ACACA_HUMAN]	54	0.756171
B3KNN7	cDNA FLJ30049 fis, clone ADRGL1000033, highly similar to 26S proteasome non-ATPase regulatory subunit 3 OS=Homo sapiens PE=2 SV=1 - [B3KNN7_HUMAN]	8	0.759459
E9PNT8	Mitochondrial carrier homolog 2 (Fragment) OS=Homo sapiens GN=MTCH2 PE=3 SV=1 - [E9PNT8_HUMAN]	4	0.760203
Q99497	Protein DJ-1 OS=Homo sapiens GN=PARK7 PE=1 SV=2 - [PARK7_HUMAN]	2	0.760768
H7C3T4	Peroxiredoxin-4 (Fragment) OS=Homo sapiens GN=PRDX4 PE=4 SV=1 - [H7C3T4_HUMAN]	2	0.762465
P49588	Alanine--tRNA ligase, cytoplasmic OS=Homo sapiens GN=AARS PE=1 SV=2 - [SYAC_HUMAN]	3	0.765159
H0YNW5	Deoxyuridine 5'-triphosphate nucleotidohydrolase, mitochondrial OS=Homo sapiens GN=DUT PE=4 SV=1 - [H0YNW5_HUMAN]	2	0.769356
Q9HDC9	Adipocyte plasma membrane-associated protein OS=Homo sapiens GN=APMAP PE=1 SV=2 - [APMAP_HUMAN]	9	0.77723
Q15365	Poly(rC)-binding protein 1 OS=Homo sapiens GN=PCBP1 PE=1 SV=2 - [PCBP1_HUMAN]	4	0.778829
B4DXZ1	Asparagine synthetase OS=Homo sapiens PE=2 SV=1 - [B4DXZ1_HUMAN]	4	0.779852
B7Z361	cDNA FLJ50772, highly similar to Reticulon-3 OS=Homo sapiens PE=2 SV=1 - [B7Z361_HUMAN]	2	0.781779
P07195	L-lactate dehydrogenase B chain OS=Homo sapiens GN=LDHB PE=1 SV=2 - [LDHB_HUMAN]	4	0.783175
H0YJP3	Tryptophan--tRNA ligase, cytoplasmic (Fragment) OS=Homo sapiens GN=WARS PE=4 SV=1 - [H0YJP3_HUMAN]	2	0.790926
Q5T7C4	High mobility group protein B1 OS=Homo sapiens GN=HMGB1 PE=2 SV=1 - [Q5T7C4_HUMAN]	4	0.790986
P49321	Nuclear autoantigenic sperm protein OS=Homo sapiens GN=NASP PE=1 SV=2 - [NASP_HUMAN]	3	0.792974
I3L3Q7	Complement component 1 Q subcomponent-binding protein, mitochondrial (Fragment) OS=Homo sapiens GN=C1QBP PE=4 SV=1 - [I3L3Q7_HUMAN]	2	0.794898
Q5TA01	Glutathione S-transferase omega 1 (Fragment) OS=Homo sapiens GN=GSTO1 PE=2 SV=1 - [Q5TA01_HUMAN]	2	0.795687
Q8NBX0	Saccharopine dehydrogenase-like oxidoreductase OS=Homo sapiens GN=SCCPDH PE=1 SV=1 - [SCPDL_HUMAN]	2	0.798963
A8K050	cDNA FLJ75376, highly similar to Homo sapiens peptidoglycan recognition protein L (PGLYRP) mRNA OS=Homo sapiens PE=2 SV=1 - [A8K050_HUMAN]	2	0.804622
P54886	Delta-1-pyrroline-5-carboxylate synthase OS=Homo sapiens GN=ALDH18A1 PE=1 SV=2 - [P5CS_HUMAN]	11	0.809581
P00492	Hypoxanthine-guanine phosphoribosyltransferase OS=Homo sapiens GN=HPRT1 PE=1 SV=2 - [HPRT_HUMAN]	4	0.815988
E5RIU6	Cyclin-dependent kinase 1 (Fragment) OS=Homo sapiens GN=CDK1 PE=3 SV=1 - [E5RIU6_HUMAN]	2	0.820933
Q9BPW0	Serine/threonine-protein phosphatase (Fragment) OS=Homo sapiens GN=PPP5C PE=2 SV=2 - [Q9BPW0_HUMAN]	6	0.821426
A6NLJ7	Ubiquitin carboxyl-terminal esterase L1 (Ubiquitin thiolesterase), isoform CRA_a OS=Homo sapiens GN=UCHL1 PE=2 SV=1 - [A6NLJ7_HUMAN]	2	0.828488
B2R8N0	cDNA, FLJ93975, highly similar to Homo sapiens epoxide hydrolase 1, microsomal (xenobiotic) (EPHX1), mRNA OS=Homo sapiens PE=2 SV=1 - [B2R8N0_HUMAN]	3	0.82944
Q9H7Z7	Prostaglandin E synthase 2 OS=Homo sapiens GN=PTGES2 PE=1 SV=1 - [PGES2_HUMAN]	7	0.830693
E9PDU6	Calponin-3 (Fragment) OS=Homo sapiens GN=CNN3 PE=4 SV=1 - [E9PDU6_HUMAN]	2	0.831878
Q9Y617	Phosphoserine aminotransferase OS=Homo sapiens GN=PSAT1 PE=1 SV=2 - [SERC_HUMAN]	3	0.832336
P08758	Annexin A5 OS=Homo sapiens GN=ANXA5 PE=1 SV=2 - [ANXA5_HUMAN]	8	0.837405
A4ZU86	Truncated nucleolar phosphoprotein B23 OS=Homo sapiens GN=NPM1 PE=2 SV=1 - [A4ZU86_HUMAN]	2	0.83995
P35237	Serpin B6 OS=Homo sapiens GN=SERPINB6 PE=1 SV=3 - [SPB6_HUMAN]	3	0.843153
P53396	ATP-citrate synthase OS=Homo sapiens GN=ACLY PE=1 SV=3 - [ACLY_HUMAN]	6	0.850324
Q6PIX2	SFPQ protein (Fragment) OS=Homo sapiens GN=SFPQ PE=2 SV=1 - [Q6PIX2_HUMAN]	2	0.853762
O14929	Histone acetyltransferase type B catalytic subunit OS=Homo sapiens GN=HAT1 PE=1 SV=1 - [HAT1_HUMAN]	4	0.87352
Q4ZG57	Putative uncharacterized protein MCM6 (Fragment) OS=Homo sapiens GN=MCM6 PE=2 SV=1 - [Q4ZG57_HUMAN]	2	0.883541
A8K7D9	Importin subunit alpha OS=Homo sapiens PE=2 SV=1 - [A8K7D9_HUMAN]	4	0.89392
P61204	ADP-ribosylation factor 3 OS=Homo sapiens GN=ARF3 PE=1 SV=2 - [ARF3_HUMAN]	5	0.925714
Q92973	Transportin-1 OS=Homo sapiens GN=TNPO1 PE=1 SV=2 - [TNPO1_HUMAN]	3	0.979656
Q13445	Transmembrane emp24 domain-containing protein 1 OS=Homo sapiens GN=TMED1 PE=1 SV=1 - [TMED1_HUMAN]	2	0.996832
O95373	Importin-7 OS=Homo sapiens GN=IPO7 PE=1 SV=1 - [IPO7_HUMAN]	3	1
B3KUD7	cDNA FLJ39640 fis, clone SMINT2003386, highly similar to DNA REPLICATION LICENSING FACTOR MCM7 OS=Homo sapiens PE=2 SV=1 - [B3KUD7_HUMAN]	2	1.029
Q96C86	m7GpppX diphosphatase OS=Homo sapiens GN=DCPS PE=1 SV=2 - [DCPS_HUMAN]	2	1.07546
P12004	Proliferating cell nuclear antigen OS=Homo sapiens GN=PCNA PE=1 SV=1 - [PCNA_HUMAN]	8	1.07608
B4E0S6	cDNA FLJ55635, highly similar to pre-mRNA-splicing factorATP-dependent RNA helicase DHX15 (EC 3.6.1.-) OS=Homo sapiens PE=2 SV=1 - [B4E0S6_HUMAN]	4	1.48696
Q8NHX6	Cervical cancer proto-oncogene 5 OS=Homo sapiens GN=HCC5 PE=2 SV=1 - [Q8NHX6_HUMAN]	2	5.21975
B4DDC8	cDNA FLJ57252, highly similar to Protein phosphatase 2C isoform gamma (EC 3.1.3.16) OS=Homo sapiens PE=2 SV=1 - [B4DDC8_HUMAN]	2	7.43833
Q96IR1	RPS4X protein (Fragment) OS=Homo sapiens GN=RPS4X PE=2 SV=2 - [Q96IR1_HUMAN]	3	9.75427
P42167	Lamina-associated polypeptide 2, isoforms beta/gamma OS=Homo sapiens GN=TMPO PE=1 SV=2 - [LAP2B_HUMAN]	3	15.133
H3BN98	Uncharacterized protein (Fragment) OS=Homo sapiens PE=4 SV=2 - [H3BN98_HUMAN]	3	500

## Sheet: S1-3 {>+1 or <-1 Sigma} hits
Accession	Description	# Unique Peptides	Ratio (Heavy/Light) [Ratio (NLS/MOMLS)]
P15924	Desmoplakin OS=Homo sapiens GN=DSP PE=1 SV=3 - [DESP_HUMAN]	61	0.002
Q53H26	Transferrin variant (Fragment) OS=Homo sapiens PE=2 SV=1 - [Q53H26_HUMAN]	33	0.002
P35579	Myosin-9 OS=Homo sapiens GN=MYH9 PE=1 SV=4 - [MYH9_HUMAN]	38	0.002
P29508	Serpin B3 OS=Homo sapiens GN=SERPINB3 PE=1 SV=2 - [SPB3_HUMAN]	7	0.002
A8K847	cDNA FLJ75229, highly similar to Homo sapiens serpin peptidase inhibitor, clade B (ovalbumin), member 4 (SERPINB4), mRNA OS=Homo sapiens PE=2 SV=1 - [A8K847_HUMAN]	10	0.002
P01024	Complement C3 OS=Homo sapiens GN=C3 PE=1 SV=2 - [CO3_HUMAN]	31	0.002
Q6MZV7	Putative uncharacterized protein DKFZp686C11235 OS=Homo sapiens GN=DKFZp686C11235 PE=1 SV=1 - [Q6MZV7_HUMAN]	4	0.002
Q6N093	Putative uncharacterized protein DKFZp686I04196 (Fragment) OS=Homo sapiens GN=DKFZp686I04196 PE=1 SV=1 - [Q6N093_HUMAN]	4	0.002
P13639	Elongation factor 2 OS=Homo sapiens GN=EEF2 PE=1 SV=4 - [EF2_HUMAN]	15	0.002
Q45KI0	Trypsin I (Fragment) OS=Homo sapiens GN=PRSS1 PE=2 SV=1 - [Q45KI0_HUMAN]	2	0.002
P07355	Annexin A2 OS=Homo sapiens GN=ANXA2 PE=1 SV=2 - [ANXA2_HUMAN]	16	0.002
A8MUB1	Tubulin alpha-4A chain OS=Homo sapiens GN=TUBA4A PE=2 SV=1 - [A8MUB1_HUMAN]	3	0.002
Q6P5S8	IGK@ protein OS=Homo sapiens GN=IGK@ PE=1 SV=1 - [Q6P5S8_HUMAN]	9	0.002
D3DUV3	Alpha-2-macroglobulin-like 1, isoform CRA_b OS=Homo sapiens GN=A2ML1 PE=4 SV=1 - [D3DUV3_HUMAN]	23	0.002
P14923	Junction plakoglobin OS=Homo sapiens GN=JUP PE=1 SV=3 - [PLAK_HUMAN]	19	0.002
F6KPG5	Albumin (Fragment) OS=Homo sapiens PE=2 SV=1 - [F6KPG5_HUMAN]	16	0.002
P25705	ATP synthase subunit alpha, mitochondrial OS=Homo sapiens GN=ATP5A1 PE=1 SV=1 - [ATPA_HUMAN]	16	0.002
O43707	Alpha-actinin-4 OS=Homo sapiens GN=ACTN4 PE=1 SV=2 - [ACTN4_HUMAN]	13	0.002
Q02413	Desmoglein-1 OS=Homo sapiens GN=DSG1 PE=1 SV=2 - [DSG1_HUMAN]	11	0.002
B7Z4U6	cDNA FLJ55803, highly similar to Gelsolin OS=Homo sapiens PE=2 SV=1 - [B7Z4U6_HUMAN]	7	0.002
B7Z565	cDNA FLJ54739, highly similar to Alpha-actinin-1 OS=Homo sapiens PE=2 SV=1 - [B7Z565_HUMAN]	8	0.002
A8MVZ9	Fructose-bisphosphate aldolase OS=Homo sapiens GN=ALDOC PE=3 SV=1 - [A8MVZ9_HUMAN]	3	0.002
Q5DT20	Hornerin OS=Homo sapiens GN=HRNR PE=2 SV=1 - [Q5DT20_HUMAN]	5	0.002
P58107	Epiplakin OS=Homo sapiens GN=EPPK1 PE=1 SV=2 - [EPIPL_HUMAN]	8	0.002
E7EN95	Filamin-B OS=Homo sapiens GN=FLNB PE=4 SV=1 - [E7EN95_HUMAN]	11	0.002
B3KPA6	Acyl-Coenzyme A dehydrogenase, very long chain, isoform CRA_e OS=Homo sapiens GN=ACADVL PE=2 SV=1 - [B3KPA6_HUMAN]	14	0.002
Q15149	Plectin OS=Homo sapiens GN=PLEC PE=1 SV=3 - [PLEC_HUMAN]	16	0.002
A8K5T0	cDNA FLJ75416, highly similar to Homo sapiens complement factor H (CFH), mRNA OS=Homo sapiens PE=2 SV=1 - [A8K5T0_HUMAN]	8	0.002
A6NDY9	Filamin A OS=Homo sapiens GN=FLNA PE=2 SV=4 - [A6NDY9_HUMAN]	12	0.002
P47929	Galectin-7 OS=Homo sapiens GN=LGALS7 PE=1 SV=2 - [LEG7_HUMAN]	4	0.002
A4QPB0	IQ motif containing GTPase activating protein 1 OS=Homo sapiens GN=IQGAP1 PE=2 SV=1 - [A4QPB0_HUMAN]	7	0.002
Q7Z406	Myosin-14 OS=Homo sapiens GN=MYH14 PE=1 SV=2 - [MYH14_HUMAN]	5	0.002
P02545	Prelamin-A/C OS=Homo sapiens GN=LMNA PE=1 SV=1 - [LMNA_HUMAN]	8	0.002
B7Z1R5	V-type proton ATPase catalytic subunit A OS=Homo sapiens GN=ATP6V1A PE=2 SV=1 - [B7Z1R5_HUMAN]	8	0.002
P04792	Heat shock protein beta-1 OS=Homo sapiens GN=HSPB1 PE=1 SV=2 - [HSPB1_HUMAN]	5	0.002
Q4W4Y1	Dopamine receptor interacting protein 4 OS=Homo sapiens GN=DRIP4 PE=2 SV=1 - [Q4W4Y1_HUMAN]	6	0.002
Q01469	Fatty acid-binding protein, epidermal OS=Homo sapiens GN=FABP5 PE=1 SV=3 - [FABP5_HUMAN]	5	0.002
B2R4M6	cDNA, FLJ92148, highly similar to Homo sapiens S100 calcium binding protein A9 (calgranulin B) (S100A9), mRNA OS=Homo sapiens PE=4 SV=1 - [B2R4M6_HUMAN]	4	0.002
P00751	Complement factor B OS=Homo sapiens GN=CFB PE=1 SV=2 - [CFAB_HUMAN]	6	0.002
Q9HB00	Desmocollin 1, isoform CRA_b OS=Homo sapiens GN=DSC1 PE=2 SV=1 - [Q9HB00_HUMAN]	7	0.002
P36952	Serpin B5 OS=Homo sapiens GN=SERPINB5 PE=1 SV=2 - [SPB5_HUMAN]	8	0.002
P13489	Ribonuclease inhibitor OS=Homo sapiens GN=RNH1 PE=1 SV=2 - [RINI_HUMAN]	4	0.002
Q96P63	Serpin B12 OS=Homo sapiens GN=SERPINB12 PE=1 SV=1 - [SPB12_HUMAN]	5	0.002
A8K5N5	cDNA FLJ78142, highly similar to Homo sapiens transglutaminase 1 (K polypeptide epidermal type I, protein-glutamine-gamma-glutamyltransferase), mRNA OS=Homo sapiens PE=2 SV=1 - [A8K5N5_HUMAN]	6	0.002
Q6GMV8	Putative uncharacterized protein OS=Homo sapiens PE=2 SV=1 - [Q6GMV8_HUMAN]	3	0.002
G3V5B3	ERO1-like protein alpha (Fragment) OS=Homo sapiens GN=ERO1L PE=4 SV=1 - [G3V5B3_HUMAN]	2	0.002
Q9Y6R7	IgGFc-binding protein OS=Homo sapiens GN=FCGBP PE=1 SV=3 - [FCGBP_HUMAN]	7	0.002
Q8WVV4	Protein POF1B OS=Homo sapiens GN=POF1B PE=1 SV=3 - [POF1B_HUMAN]	7	0.002
A2KBB9	Anti-(ED-B) scFV (Fragment) OS=Homo sapiens PE=2 SV=1 - [A2KBB9_HUMAN]	5	0.002
B4DLR3	cDNA FLJ54020, highly similar to Heterogeneous nuclear ribonucleoprotein U OS=Homo sapiens PE=2 SV=1 - [B4DLR3_HUMAN]	5	0.002
P67936	Tropomyosin alpha-4 chain OS=Homo sapiens GN=TPM4 PE=1 SV=3 - [TPM4_HUMAN]	3	0.002
I3L1M0	Uncharacterized protein OS=Homo sapiens PE=3 SV=1 - [I3L1M0_HUMAN]	2	0.002
Q96K68	cDNA FLJ14473 fis, clone MAMMA1001080, highly similar to Homo sapiens SNC73 protein (SNC73) mRNA OS=Homo sapiens PE=2 SV=1 - [Q96K68_HUMAN]	4	0.002
P31947	14-3-3 protein sigma OS=Homo sapiens GN=SFN PE=1 SV=1 - [1433S_HUMAN]	3	0.002
B1AHM1	DEAD (Asp-Glu-Ala-Asp) box polypeptide 17 OS=Homo sapiens GN=DDX17 PE=3 SV=1 - [B1AHM1_HUMAN]	4	0.002
D3DP13	Fibrinogen beta chain, isoform CRA_e OS=Homo sapiens GN=FGB PE=4 SV=1 - [D3DP13_HUMAN]	4	0.002
P81605	Dermcidin OS=Homo sapiens GN=DCD PE=1 SV=2 - [DCD_HUMAN]	2	0.002
P27482	Calmodulin-like protein 3 OS=Homo sapiens GN=CALML3 PE=1 SV=2 - [CALL3_HUMAN]	3	0.002
B4DF38	Platelet-activating factor acetylhydrolase IB subunit alpha OS=Homo sapiens GN=PAFAH1B1 PE=2 SV=1 - [B4DF38_HUMAN]	2	0.002
P05109	Protein S100-A8 OS=Homo sapiens GN=S100A8 PE=1 SV=1 - [S10A8_HUMAN]	2	0.002
E7ETD7	Cornifin-B OS=Homo sapiens GN=SPRR1B PE=4 SV=1 - [E7ETD7_HUMAN]	2	0.002
P05089	Arginase-1 OS=Homo sapiens GN=ARG1 PE=1 SV=2 - [ARGI1_HUMAN]	4	0.002
Q8N995	cDNA FLJ38173 fis, clone FCBBF1000053, highly similar to HYDROXYMETHYLGLUTARYL-COA SYNTHASE, CYTOPLASMIC OS=Homo sapiens PE=2 SV=1 - [Q8N995_HUMAN]	4	0.002
Q14484	Beta-globin (Fragment) OS=Homo sapiens GN=HBB PE=2 SV=1 - [Q14484_HUMAN]	2	0.002
J3KRG2	Gasdermin-A (Fragment) OS=Homo sapiens GN=GSDMA PE=4 SV=1 - [J3KRG2_HUMAN]	4	0.002
Q13835	Plakophilin-1 OS=Homo sapiens GN=PKP1 PE=1 SV=2 - [PKP1_HUMAN]	4	0.002
B1AK87	Capping protein (Actin filament) muscle Z-line, beta OS=Homo sapiens GN=CAPZB PE=4 SV=1 - [B1AK87_HUMAN]	2	0.002
P02774	Vitamin D-binding protein OS=Homo sapiens GN=GC PE=1 SV=1 - [VTDB_HUMAN]	4	0.002
P54920	Alpha-soluble NSF attachment protein OS=Homo sapiens GN=NAPA PE=1 SV=3 - [SNAA_HUMAN]	7	0.002
O75083	WD repeat-containing protein 1 OS=Homo sapiens GN=WDR1 PE=1 SV=4 - [WDR1_HUMAN]	4	0.002
D3DP16	Fibrinogen gamma chain, isoform CRA_a OS=Homo sapiens GN=FGG PE=4 SV=1 - [D3DP16_HUMAN]	3	0.002
Q92817	Envoplakin OS=Homo sapiens GN=EVPL PE=1 SV=3 - [EVPL_HUMAN]	5	0.002
P01040	Cystatin-A OS=Homo sapiens GN=CSTA PE=1 SV=1 - [CYTA_HUMAN]	3	0.002
P80188	Neutrophil gelatinase-associated lipocalin OS=Homo sapiens GN=LCN2 PE=1 SV=2 - [NGAL_HUMAN]	2	0.002
Q14134	Tripartite motif-containing protein 29 OS=Homo sapiens GN=TRIM29 PE=1 SV=2 - [TRI29_HUMAN]	4	0.002
C9JGI3	Thymidine phosphorylase (Fragment) OS=Homo sapiens GN=TYMP PE=4 SV=1 - [C9JGI3_HUMAN]	5	0.002
A8K6T3	cDNA FLJ78674, highly similar to Homo sapiens desmocollin type 4 OS=Homo sapiens PE=2 SV=1 - [A8K6T3_HUMAN]	4	0.002
B3KU62	cDNA FLJ39243 fis, clone OCBBF2008283, highly similar to Protein NDRG1 OS=Homo sapiens PE=2 SV=1 - [B3KU62_HUMAN]	3	0.002
P00747	Plasminogen OS=Homo sapiens GN=PLG PE=1 SV=2 - [PLMN_HUMAN]	4	0.002
B7Z5V2	cDNA FLJ54141, highly similar to Ezrin OS=Homo sapiens PE=2 SV=1 - [B7Z5V2_HUMAN]	3	0.002
Q5JR95	40S ribosomal protein S8 OS=Homo sapiens GN=RPS8 PE=4 SV=1 - [Q5JR95_HUMAN]	3	0.002
Q9UHS8	PRO1975 OS=Homo sapiens PE=2 SV=1 - [Q9UHS8_HUMAN]	4	0.002
Q6ZVX7	Non-specific cytotoxic cell receptor protein 1 homolog OS=Homo sapiens GN=NCCRP1 PE=1 SV=1 - [NCRP1_HUMAN]	2	0.002
Q9UJ70	N-acetyl-D-glucosamine kinase OS=Homo sapiens GN=NAGK PE=1 SV=4 - [NAGK_HUMAN]	3	0.002
C9JEV0	Zinc-alpha-2-glycoprotein OS=Homo sapiens GN=AZGP1 PE=3 SV=1 - [C9JEV0_HUMAN]	2	0.002
Q15075	Early endosome antigen 1 OS=Homo sapiens GN=EEA1 PE=1 SV=2 - [EEA1_HUMAN]	4	0.002
B4DW11	cDNA FLJ57622, highly similar to Clusterin OS=Homo sapiens PE=2 SV=1 - [B4DW11_HUMAN]	3	0.002
B4DPP8	cDNA FLJ53075, highly similar to Kininogen-1 OS=Homo sapiens PE=2 SV=1 - [B4DPP8_HUMAN]	4	0.002
P01625	Ig kappa chain V-IV region Len OS=Homo sapiens PE=1 SV=2 - [KV402_HUMAN]	2	0.002
O75342	Arachidonate 12-lipoxygenase, 12R-type OS=Homo sapiens GN=ALOX12B PE=1 SV=1 - [LX12B_HUMAN]	4	0.002
P29373	Cellular retinoic acid-binding protein 2 OS=Homo sapiens GN=CRABP2 PE=1 SV=2 - [RABP2_HUMAN]	3	0.002
Q13423	NAD(P) transhydrogenase, mitochondrial OS=Homo sapiens GN=NNT PE=1 SV=3 - [NNTM_HUMAN]	2	0.002
H7C1U0	Acylamino-acid-releasing enzyme (Fragment) OS=Homo sapiens GN=APEH PE=4 SV=1 - [H7C1U0_HUMAN]	3	0.002
B2D098	Alpha-1 antitrypsin Valcamonica variant (Fragment) OS=Homo sapiens PE=4 SV=1 - [B2D098_HUMAN]	2	0.002
Q86Z09	FGA protein (Fragment) OS=Homo sapiens GN=FGA PE=2 SV=1 - [Q86Z09_HUMAN]	2	0.002
Q0VAC5	HP protein OS=Homo sapiens GN=HP PE=2 SV=1 - [Q0VAC5_HUMAN]	4	0.002
B4DU07	Acyl-coenzyme A oxidase OS=Homo sapiens PE=2 SV=1 - [B4DU07_HUMAN]	2	0.002
O75223	Gamma-glutamylcyclotransferase OS=Homo sapiens GN=GGCT PE=1 SV=1 - [GGCT_HUMAN]	3	0.002
B4DZI8	Coatomer protein complex, subunit beta 2 (Beta prime), isoform CRA_b OS=Homo sapiens GN=COPB2 PE=2 SV=1 - [B4DZI8_HUMAN]	3	0.002
E9PPC8	Serine/threonine-protein phosphatase (Fragment) OS=Homo sapiens GN=PPP3CA PE=3 SV=1 - [E9PPC8_HUMAN]	2	0.002
P02790	Hemopexin OS=Homo sapiens GN=HPX PE=1 SV=2 - [HEMO_HUMAN]	3	0.002
Q108N1	Acyl-CoA synthetase long-chain family member 1 isoform a (Fragment) OS=Homo sapiens GN=ACSL1 PE=2 SV=1 - [Q108N1_HUMAN]	3	0.002
I3L4N7	Pigment epithelium-derived factor (Fragment) OS=Homo sapiens GN=SERPINF1 PE=3 SV=1 - [I3L4N7_HUMAN]	2	0.002
Q2NLC8	GSTK1 protein (Fragment) OS=Homo sapiens GN=GSTK1 PE=2 SV=1 - [Q2NLC8_HUMAN]	2	0.002
A9UFC0	Caspase 14 OS=Homo sapiens GN=CASP14 PE=2 SV=1 - [A9UFC0_HUMAN]	2	0.002
B4DDD6	Drebrin-like protein OS=Homo sapiens GN=DBNL PE=2 SV=1 - [B4DDD6_HUMAN]	2	0.002
B7ZBG9	Eukaryotic translation initiation factor 6 A OS=Homo sapiens GN=EIF6 PE=3 SV=1 - [B7ZBG9_HUMAN]	2	0.002
I1VZV6	Hemoglobin alpha 1 OS=Homo sapiens GN=HBA1 PE=3 SV=1 - [I1VZV6_HUMAN]	2	0.002
P01023	Alpha-2-macroglobulin OS=Homo sapiens GN=A2M PE=1 SV=3 - [A2MG_HUMAN]	3	0.002
Q6IBG5	MYL6 protein OS=Homo sapiens GN=MYL6 PE=2 SV=1 - [Q6IBG5_HUMAN]	2	0.002
B2RDK6	cDNA, FLJ96656, highly similar to Homo sapiens SPFH domain family, member 1 (SPFH1), mRNA OS=Homo sapiens PE=2 SV=1 - [B2RDK6_HUMAN]	2	0.002
P53701	Cytochrome c-type heme lyase OS=Homo sapiens GN=HCCS PE=1 SV=1 - [CCHL_HUMAN]	2	0.002
A5PLK7	RCC2 protein (Fragment) OS=Homo sapiens GN=RCC2 PE=2 SV=1 - [A5PLK7_HUMAN]	2	0.002
B0S857	RING finger protein 39 OS=Homo sapiens GN=RNF39 PE=4 SV=1 - [B0S857_HUMAN]	2	0.002
Q68D64	Putative uncharacterized protein DKFZp686E23276 (Fragment) OS=Homo sapiens GN=DKFZp686E23276 PE=2 SV=1 - [Q68D64_HUMAN]	2	0.002
O75146	Huntingtin-interacting protein 1-related protein OS=Homo sapiens GN=HIP1R PE=1 SV=2 - [HIP1R_HUMAN]	2	0.002
Q9H3U1	Protein unc-45 homolog A OS=Homo sapiens GN=UNC45A PE=1 SV=1 - [UN45A_HUMAN]	2	0.002
P61586	Transforming protein RhoA OS=Homo sapiens GN=RHOA PE=1 SV=1 - [RHOA_HUMAN]	2	0.002
Q6LAF9	Cathepsin B (Fragment) OS=Homo sapiens PE=2 SV=1 - [Q6LAF9_HUMAN]	2	0.002
Q9BXV5	PNAS-139 OS=Homo sapiens PE=2 SV=1 - [Q9BXV5_HUMAN]	2	0.002
H0YL11	Isocitrate dehydrogenase [NADP], mitochondrial OS=Homo sapiens GN=IDH2 PE=3 SV=1 - [H0YL11_HUMAN]	2	0.002
F8W0V1	Histidine ammonia-lyase (Fragment) OS=Homo sapiens GN=HAL PE=4 SV=1 - [F8W0V1_HUMAN]	2	0.002
P02747	Complement C1q subcomponent subunit C OS=Homo sapiens GN=C1QC PE=1 SV=3 - [C1QC_HUMAN]	2	0.002
P78328	HP47 protein (Fragment) OS=Homo sapiens GN=SPAG10 PE=2 SV=1 - [P78328_HUMAN]	2	0.002
B7Z438	cDNA FLJ56352, highly similar to Succinyl-CoA ligase (GDP-forming) subunit alpha, mitochondrial (EC 6.2.1.4) OS=Homo sapiens PE=2 SV=1 - [B7Z438_HUMAN]	2	0.002
B4DDM5	cDNA FLJ53298, highly similar to Peroxisomal multifunctional enzyme type 2 OS=Homo sapiens PE=2 SV=1 - [B4DDM5_HUMAN]	6	0.00208518
A6H8M8	C4A protein OS=Homo sapiens GN=C4A PE=2 SV=1 - [A6H8M8_HUMAN]	4	0.00217784
F5GZL7	Microtubule-actin cross-linking factor 1, isoforms 1/2/3/5 OS=Homo sapiens GN=MACF1 PE=4 SV=1 - [F5GZL7_HUMAN]	3	0.00228486
P15104	Glutamine synthetase OS=Homo sapiens GN=GLUL PE=1 SV=4 - [GLNA_HUMAN]	2	0.00240744
Q6ZRV2	Protein FAM83H OS=Homo sapiens GN=FAM83H PE=1 SV=3 - [FA83H_HUMAN]	2	0.00246481
B3KTA8	cDNA FLJ37971 fis, clone CTONG2009958, highly similar to CERULOPLASMIN (EC 1.16.3.1) OS=Homo sapiens PE=2 SV=1 - [B3KTA8_HUMAN]	2	0.0025493
I3L2E3	Leucine carboxyl methyltransferase 1 (Fragment) OS=Homo sapiens GN=LCMT1 PE=4 SV=1 - [I3L2E3_HUMAN]	2	0.00263063
Q5D862	Filaggrin-2 OS=Homo sapiens GN=FLG2 PE=1 SV=1 - [FILA2_HUMAN]	2	0.00282932
B2RB23	cDNA, FLJ95265, highly similar to Homo sapiens acetyl-Coenzyme A acyltransferase 2 (mitochondrial 3-oxoacyl-Coenzyme A thiolase) (ACAA2), nuclear gene encoding mitochondrial protein, mRNA OS=Homo sapiens PE=2 SV=1 - [B2RB23_HUMAN]	4	0.00295754
P45974	Ubiquitin carboxyl-terminal hydrolase 5 OS=Homo sapiens GN=USP5 PE=1 SV=2 - [UBP5_HUMAN]	2	0.00299105
B4E0R9	cDNA FLJ56934, highly similar to Potassium-transporting ATPase alpha chain 2 (EC 3.6.3.10) OS=Homo sapiens PE=2 SV=1 - [B4E0R9_HUMAN]	2	0.0030169
B4DJ45	TAR DNA-binding protein 43 OS=Homo sapiens GN=TARDBP PE=2 SV=1 - [B4DJ45_HUMAN]	2	0.00303557
B3KSB8	cDNA FLJ35968 fis, clone TESTI2013053, highly similar to INSULIN-DEGRADING ENZYME (EC 3.4.24.56) OS=Homo sapiens PE=2 SV=1 - [B3KSB8_HUMAN]	3	0.00309493
H7C0A4	Vigilin (Fragment) OS=Homo sapiens GN=HDLBP PE=4 SV=1 - [H7C0A4_HUMAN]	2	0.00315711
B4DJL0	cDNA FLJ60278, highly similar to Dolichyl-diphosphooligosaccharide--proteinglycosyltransferase 63 kDa subunit (EC 2.4.1.119) OS=Homo sapiens PE=2 SV=1 - [B4DJL0_HUMAN]	3	0.00316428
B4DKT9	cDNA FLJ54052, highly similar to Alpha-1 catenin (Cadherin-associated protein) OS=Homo sapiens PE=2 SV=1 - [B4DKT9_HUMAN]	4	0.00318871
B3KY04	cDNA FLJ46506 fis, clone THYMU3030752, highly similar to BTB/POZ domain-containing protein KCTD12 OS=Homo sapiens PE=2 SV=1 - [B3KY04_HUMAN]	4	0.00322405
A8K4W5	cDNA FLJ76813, highly similar to Homo sapiens acetyl-Coenzyme A acetyltransferase 2 (acetoacetyl Coenzyme A thiolase), mRNA OS=Homo sapiens PE=2 SV=1 - [A8K4W5_HUMAN]	3	0.00350736
Q01813	6-phosphofructokinase type C OS=Homo sapiens GN=PFKP PE=1 SV=2 - [K6PP_HUMAN]	2	0.00367305
P09960	Leukotriene A-4 hydrolase OS=Homo sapiens GN=LTA4H PE=1 SV=2 - [LKHA4_HUMAN]	4	0.00369634
B3KSG9	cDNA FLJ36188 fis, clone TESTI2027179, highly similar to Transmembrane 9 superfamily protein member 2 OS=Homo sapiens PE=2 SV=1 - [B3KSG9_HUMAN]	2	0.00370088
A8K5Y7	cDNA FLJ78655, highly similar to Homo sapiens exportin 5 (XPO5), mRNA OS=Homo sapiens PE=2 SV=1 - [A8K5Y7_HUMAN]	2	0.00370996
B4DMA2	cDNA FLJ54023, highly similar to Heat shock protein HSP 90-beta OS=Homo sapiens PE=2 SV=1 - [B4DMA2_HUMAN]	6	0.00411304
H0YCQ8	Eukaryotic translation initiation factor 3 subunit M (Fragment) OS=Homo sapiens GN=EIF3M PE=4 SV=1 - [H0YCQ8_HUMAN]	2	0.00415199
B7Z9S8	Sodium/potassium-transporting ATPase subunit beta-1 OS=Homo sapiens GN=ATP1B1 PE=2 SV=1 - [B7Z9S8_HUMAN]	2	0.00455344
Q96LJ7	Dehydrogenase/reductase SDR family member 1 OS=Homo sapiens GN=DHRS1 PE=1 SV=1 - [DHRS1_HUMAN]	2	0.00477288
Q14204	Cytoplasmic dynein 1 heavy chain 1 OS=Homo sapiens GN=DYNC1H1 PE=1 SV=5 - [DYHC1_HUMAN]	4	0.00524139
B4DW52	cDNA FLJ55253, highly similar to Actin, cytoplasmic 1 OS=Homo sapiens PE=2 SV=1 - [B4DW52_HUMAN]	11	0.00583788
P06733	Alpha-enolase OS=Homo sapiens GN=ENO1 PE=1 SV=2 - [ENOA_HUMAN]	16	0.00592507
B3KTA3	Fascin OS=Homo sapiens PE=2 SV=1 - [B3KTA3_HUMAN]	4	0.0106271
B4DJE5	Squalene synthase OS=Homo sapiens GN=FDFT1 PE=2 SV=1 - [B4DJE5_HUMAN]	3	0.0122014
B4DP54	cDNA FLJ52712, highly similar to Tubulin beta-6 chain OS=Homo sapiens PE=2 SV=1 - [B4DP54_HUMAN]	8	0.0125934
F8VTT8	Citrate synthase, mitochondrial (Fragment) OS=Homo sapiens GN=CS PE=4 SV=1 - [F8VTT8_HUMAN]	2	0.0152141
Q59G46	Thioredoxin-like 1 variant (Fragment) OS=Homo sapiens PE=2 SV=1 - [Q59G46_HUMAN]	2	0.0156353
P55072	Transitional endoplasmic reticulum ATPase OS=Homo sapiens GN=VCP PE=1 SV=4 - [TERA_HUMAN]	8	0.0161806
P28066	Proteasome subunit alpha type-5 OS=Homo sapiens GN=PSMA5 PE=1 SV=3 - [PSA5_HUMAN]	2	0.0163089
Q5T6W5	Heterogeneous nuclear ribonucleoprotein K OS=Homo sapiens GN=HNRNPK PE=2 SV=1 - [Q5T6W5_HUMAN]	6	0.0165261
F5GYN4	Ubiquitin thioesterase OTUB1 OS=Homo sapiens GN=OTUB1 PE=4 SV=1 - [F5GYN4_HUMAN]	4	0.0166171
P21281	V-type proton ATPase subunit B, brain isoform OS=Homo sapiens GN=ATP6V1B2 PE=1 SV=3 - [VATB2_HUMAN]	3	0.0167233
B4DJ75	Serine/threonine-protein phosphatase OS=Homo sapiens PE=2 SV=1 - [B4DJ75_HUMAN]	2	0.0181599
P40939	Trifunctional enzyme subunit alpha, mitochondrial OS=Homo sapiens GN=HADHA PE=1 SV=2 - [ECHA_HUMAN]	9	0.0200078
Q9UL25	Ras-related protein Rab-21 OS=Homo sapiens GN=RAB21 PE=1 SV=3 - [RAB21_HUMAN]	2	0.0206383
P14618	Pyruvate kinase isozymes M1/M2 OS=Homo sapiens GN=PKM PE=1 SV=4 - [KPYM_HUMAN]	22	0.0207299
Q8TAK2	Similar to catalase (Fragment) OS=Homo sapiens PE=2 SV=1 - [Q8TAK2_HUMAN]	2	0.0209684
P30084	Enoyl-CoA hydratase, mitochondrial OS=Homo sapiens GN=ECHS1 PE=1 SV=4 - [ECHM_HUMAN]	3	0.0210468
Q9BTE3	Mini-chromosome maintenance complex-binding protein OS=Homo sapiens GN=MCMBP PE=1 SV=2 - [MCMBP_HUMAN]	3	0.0212325
P11177	Pyruvate dehydrogenase E1 component subunit beta, mitochondrial OS=Homo sapiens GN=PDHB PE=1 SV=3 - [ODPB_HUMAN]	4	0.0219019
P28838	Cytosol aminopeptidase OS=Homo sapiens GN=LAP3 PE=1 SV=3 - [AMPL_HUMAN]	4	0.0227745
B2R5U1	cDNA, FLJ92620, highly similar to Homo sapiens staphylococcal nuclease domain containing 1 (SND1),mRNA OS=Homo sapiens PE=2 SV=1 - [B2R5U1_HUMAN]	4	0.0236022
P19105	Myosin regulatory light chain 12A OS=Homo sapiens GN=MYL12A PE=1 SV=2 - [ML12A_HUMAN]	2	0.0253713
Q53GR7	Solute carrier family 25, member 13 (Citrin) variant (Fragment) OS=Homo sapiens PE=2 SV=1 - [Q53GR7_HUMAN]	3	0.0261664
Q5QNZ2	ATP synthase subunit b, mitochondrial OS=Homo sapiens GN=ATP5F1 PE=2 SV=1 - [Q5QNZ2_HUMAN]	2	0.0275145
Q15181	Inorganic pyrophosphatase OS=Homo sapiens GN=PPA1 PE=1 SV=2 - [IPYR_HUMAN]	3	0.0283675
B4DE36	Glucose-6-phosphate isomerase OS=Homo sapiens PE=2 SV=1 - [B4DE36_HUMAN]	5	0.0296356
Q9NW21	Protein FAM49B OS=Homo sapiens GN=FAM49B PE=2 SV=1 - [Q9NW21_HUMAN]	3	0.0311138
B4DDQ8	cDNA FLJ50439, highly similar to Phosphoglucomutase-1 (EC 5.4.2.2) OS=Homo sapiens PE=2 SV=1 - [B4DDQ8_HUMAN]	2	0.0311796
Q9P1N9	PRO0785 OS=Homo sapiens PE=2 SV=1 - [Q9P1N9_HUMAN]	2	0.0315072
B1AK85	Capping protein (Actin filament) muscle Z-line, beta OS=Homo sapiens GN=CAPZB PE=2 SV=1 - [B1AK85_HUMAN]	1	0.0324784
B4DNY3	Adenylyl cyclase-associated protein OS=Homo sapiens PE=2 SV=1 - [B4DNY3_HUMAN]	3	0.0327175
B4DM74	60S ribosomal protein L18a OS=Homo sapiens GN=RPL18A PE=2 SV=1 - [B4DM74_HUMAN]	3	0.0327311
O95881	Thioredoxin domain-containing protein 12 OS=Homo sapiens GN=TXNDC12 PE=1 SV=1 - [TXD12_HUMAN]	2	0.0349468
P01860	Ig gamma-3 chain C region OS=Homo sapiens GN=IGHG3 PE=1 SV=2 - [IGHG3_HUMAN]	2	0.0374364
Q5VU66	Tropomyosin 3 OS=Homo sapiens GN=TPM3 PE=2 SV=1 - [Q5VU66_HUMAN]	6	0.0386917
E9PMI6	Methylosome subunit pICln OS=Homo sapiens GN=CLNS1A PE=4 SV=1 - [E9PMI6_HUMAN]	2	0.0399443
B4DEX8	S-adenosylmethionine synthase OS=Homo sapiens GN=MAT2A PE=2 SV=1 - [B4DEX8_HUMAN]	2	0.041238
B3KQH1	cDNA FLJ90452 fis, clone NT2RP3001475, highly similar to Splicing factor 3B subunit 3 OS=Homo sapiens PE=2 SV=1 - [B3KQH1_HUMAN]	3	0.0418635
Q13404	Ubiquitin-conjugating enzyme E2 variant 1 OS=Homo sapiens GN=UBE2V1 PE=1 SV=2 - [UB2V1_HUMAN]	3	0.0422425
B3KV49	cDNA FLJ16128 fis, clone BRACE2038269, moderately similar to Bombyx mori cytosolic juvenile hormone binding protein 36 kDa subunit (cJHBP) mRNA OS=Homo sapiens PE=2 SV=1 - [B3KV49_HUMAN]	3	0.0424372
A8K5T7	cDNA FLJ75365, highly similar to Homo sapiens SUGT1B (SUGT1) mRNA OS=Homo sapiens PE=2 SV=1 - [A8K5T7_HUMAN]	3	0.0476961
P27824	Calnexin OS=Homo sapiens GN=CANX PE=1 SV=2 - [CALX_HUMAN]	3	0.0482947
G3V1A4	Cofilin 1 (Non-muscle), isoform CRA_a OS=Homo sapiens GN=CFL1 PE=4 SV=1 - [G3V1A4_HUMAN]	4	0.0498133
P62820	Ras-related protein Rab-1A OS=Homo sapiens GN=RAB1A PE=1 SV=3 - [RAB1A_HUMAN]	3	0.0498236
B7Z2E2	cDNA FLJ54671, highly similar to Calcium-binding mitochondrial carrier protein Aralar2 OS=Homo sapiens PE=2 SV=1 - [B7Z2E2_HUMAN]	4	0.0498377
P61158	Actin-related protein 3 OS=Homo sapiens GN=ACTR3 PE=1 SV=3 - [ARP3_HUMAN]	7	0.0531648
O15397	Importin-8 OS=Homo sapiens GN=IPO8 PE=1 SV=2 - [IPO8_HUMAN]	3	0.0572202
Q9NP72	Ras-related protein Rab-18 OS=Homo sapiens GN=RAB18 PE=1 SV=1 - [RAB18_HUMAN]	2	0.059088
E7EUT4	Glyceraldehyde-3-phosphate dehydrogenase OS=Homo sapiens GN=GAPDH PE=3 SV=1 - [E7EUT4_HUMAN]	6	0.0642174
P24666	Low molecular weight phosphotyrosine protein phosphatase OS=Homo sapiens GN=ACP1 PE=1 SV=3 - [PPAC_HUMAN]	2	0.0677148
P63104	14-3-3 protein zeta/delta OS=Homo sapiens GN=YWHAZ PE=1 SV=1 - [1433Z_HUMAN]	6	0.067809
B4DZ08	cDNA FLJ51705, highly similar to Aconitate hydratase, mitochondrial (EC 4.2.1.3) OS=Homo sapiens PE=2 SV=1 - [B4DZ08_HUMAN]	4	0.0706525
H0YH81	ATP synthase subunit beta (Fragment) OS=Homo sapiens GN=ATP5B PE=3 SV=1 - [H0YH81_HUMAN]	4	0.0724923
P27348	14-3-3 protein theta OS=Homo sapiens GN=YWHAQ PE=1 SV=1 - [1433T_HUMAN]	6	0.0740194
P12532	Creatine kinase U-type, mitochondrial OS=Homo sapiens GN=CKMT1A PE=1 SV=1 - [KCRU_HUMAN]	3	0.0750374
P04075	Fructose-bisphosphate aldolase A OS=Homo sapiens GN=ALDOA PE=1 SV=2 - [ALDOA_HUMAN]	10	0.0753539
P61160	Actin-related protein 2 OS=Homo sapiens GN=ACTR2 PE=1 SV=1 - [ARP2_HUMAN]	7	0.0798707
P07954	Fumarate hydratase, mitochondrial OS=Homo sapiens GN=FH PE=1 SV=3 - [FUMH_HUMAN]	3	0.0829056
B3KMV5	cDNA FLJ12728 fis, clone NT2RP2000040, highly similar to Protein FAM62A OS=Homo sapiens PE=2 SV=1 - [B3KMV5_HUMAN]	3	0.0849609
A8K9C4	Elongation factor 1-alpha OS=Homo sapiens PE=2 SV=1 - [A8K9C4_HUMAN]	8	0.0864964
A8K4Z4	cDNA FLJ75549, highly similar to Homo sapiens ribosomal protein, large, P0 (RPLP0), transcript variant 1, mRNA OS=Homo sapiens PE=2 SV=1 - [A8K4Z4_HUMAN]	6	0.0924879
Q9BQE3	Tubulin alpha-1C chain OS=Homo sapiens GN=TUBA1C PE=1 SV=1 - [TBA1C_HUMAN]	3	0.0960525
F5GXG4	Serine/threonine-protein phosphatase PGAM5, mitochondrial OS=Homo sapiens GN=PGAM5 PE=4 SV=1 - [F5GXG4_HUMAN]	2	0.096117
Q53G71	Calreticulin variant (Fragment) OS=Homo sapiens PE=2 SV=1 - [Q53G71_HUMAN]	5	0.0980008
P09211	Glutathione S-transferase P OS=Homo sapiens GN=GSTP1 PE=1 SV=2 - [GSTP1_HUMAN]	5	0.104006
O95336	6-phosphogluconolactonase OS=Homo sapiens GN=PGLS PE=1 SV=2 - [6PGL_HUMAN]	2	0.10873
P25786	Proteasome subunit alpha type-1 OS=Homo sapiens GN=PSMA1 PE=1 SV=1 - [PSA1_HUMAN]	3	0.116581
D6RAN4	60S ribosomal protein L9 (Fragment) OS=Homo sapiens GN=RPL9 PE=4 SV=1 - [D6RAN4_HUMAN]	2	0.120507
B2RAH7	cDNA, FLJ94921, highly similar to Homo sapiens prolyl endopeptidase (PREP), mRNA OS=Homo sapiens PE=2 SV=1 - [B2RAH7_HUMAN]	6	0.120741
J3KPG2	Translationally-controlled tumor protein OS=Homo sapiens GN=TPT1 PE=4 SV=1 - [J3KPG2_HUMAN]	2	0.124906
Q9Y4T0	Putative uncharacterized protein DKFZp564P2062 (Fragment) OS=Homo sapiens GN=DKFZp564P2062 PE=2 SV=2 - [Q9Y4T0_HUMAN]	2	0.130594
O00154	Cytosolic acyl coenzyme A thioester hydrolase OS=Homo sapiens GN=ACOT7 PE=1 SV=3 - [BACH_HUMAN]	2	0.136784
Q99714	3-hydroxyacyl-CoA dehydrogenase type-2 OS=Homo sapiens GN=HSD17B10 PE=1 SV=3 - [HCD2_HUMAN]	8	0.137629
Q5CAQ5	Tumor rejection antigen (Gp96) 1 OS=Homo sapiens GN=TRA1 PE=2 SV=1 - [Q5CAQ5_HUMAN]	8	0.152398
P36957	Dihydrolipoyllysine-residue succinyltransferase component of 2-oxoglutarate dehydrogenase complex, mitochondrial OS=Homo sapiens GN=DLST PE=1 SV=4 - [ODO2_HUMAN]	2	0.155612
B4E3Q9	cDNA FLJ59659, highly similar to Vinculin OS=Homo sapiens PE=2 SV=1 - [B4E3Q9_HUMAN]	6	0.162053
Q0QF37	Malate dehydrogenase (Fragment) OS=Homo sapiens GN=MDH2 PE=2 SV=1 - [Q0QF37_HUMAN]	7	0.162491
P00491	Purine nucleoside phosphorylase OS=Homo sapiens GN=PNP PE=1 SV=2 - [PNPH_HUMAN]	3	0.164384
P16152	Carbonyl reductase [NADPH] 1 OS=Homo sapiens GN=CBR1 PE=1 SV=3 - [CBR1_HUMAN]	6	0.164893
O00264	Membrane-associated progesterone receptor component 1 OS=Homo sapiens GN=PGRMC1 PE=1 SV=3 - [PGRC1_HUMAN]	4	0.175868
P23396	40S ribosomal protein S3 OS=Homo sapiens GN=RPS3 PE=1 SV=2 - [RS3_HUMAN]	8	0.176562
P22695	Cytochrome b-c1 complex subunit 2, mitochondrial OS=Homo sapiens GN=UQCRC2 PE=1 SV=3 - [QCR2_HUMAN]	6	0.181926
P30050	60S ribosomal protein L12 OS=Homo sapiens GN=RPL12 PE=1 SV=1 - [RL12_HUMAN]	3	0.183452
B4DN60	Asparagine--tRNA ligase, cytoplasmic OS=Homo sapiens GN=NARS PE=2 SV=1 - [B4DN60_HUMAN]	2	0.186102
P41250	Glycine--tRNA ligase OS=Homo sapiens GN=GARS PE=1 SV=3 - [SYG_HUMAN]	3	0.194696
O00299	Chloride intracellular channel protein 1 OS=Homo sapiens GN=CLIC1 PE=1 SV=4 - [CLIC1_HUMAN]	3	0.195623
B7Z2A1	cDNA FLJ56068, highly similar to DNA damage-binding protein 1 OS=Homo sapiens PE=2 SV=1 - [B7Z2A1_HUMAN]	2	0.197051
P63244	Guanine nucleotide-binding protein subunit beta-2-like 1 OS=Homo sapiens GN=GNB2L1 PE=1 SV=3 - [GBLP_HUMAN]	8	0.197792
B3KUZ8	Aspartate aminotransferase OS=Homo sapiens PE=2 SV=1 - [B3KUZ8_HUMAN]	3	0.197885
F5H1S8	Malectin (Fragment) OS=Homo sapiens GN=MLEC PE=4 SV=1 - [F5H1S8_HUMAN]	2	0.199606
P14868	Aspartate--tRNA ligase, cytoplasmic OS=Homo sapiens GN=DARS PE=1 SV=2 - [SYDC_HUMAN]	10	0.199629
P49411	Elongation factor Tu, mitochondrial OS=Homo sapiens GN=TUFM PE=1 SV=2 - [EFTU_HUMAN]	3	0.201379
C0H5W9	SNX6 protein OS=Homo sapiens GN=SNX6 PE=2 SV=1 - [C0H5W9_HUMAN]	2	0.20209
B7Z4B2	cDNA FLJ56108, highly similar to Puromycin-sensitive aminopeptidase (EC 3.4.11.-) OS=Homo sapiens PE=2 SV=1 - [B7Z4B2_HUMAN]	6	0.204553
A8K6K8	cDNA FLJ77325 OS=Homo sapiens PE=2 SV=1 - [A8K6K8_HUMAN]	2	0.205405
B4DJB4	cDNA FLJ55931, highly similar to Isocitrate dehydrogenase OS=Homo sapiens PE=2 SV=1 - [B4DJB4_HUMAN]	4	0.205881
I3L1P8	Mitochondrial 2-oxoglutarate/malate carrier protein (Fragment) OS=Homo sapiens GN=SLC25A11 PE=3 SV=1 - [I3L1P8_HUMAN]	2	0.206275
B4E022	Transketolase OS=Homo sapiens GN=TKT PE=2 SV=1 - [B4E022_HUMAN]	5	0.207366
Q5TBK7	Ubiquitin carboxyl-terminal esterase L3 (Ubiquitin thiolesterase) (Fragment) OS=Homo sapiens GN=UCHL3 PE=2 SV=1 - [Q5TBK7_HUMAN]	2	0.207492
E7EWI9	Heterogeneous nuclear ribonucleoprotein A3 OS=Homo sapiens GN=HNRNPA3 PE=4 SV=1 - [E7EWI9_HUMAN]	2	0.216614
Q9BVA1	Tubulin beta-2B chain OS=Homo sapiens GN=TUBB2B PE=1 SV=1 - [TBB2B_HUMAN]	2	0.21682
B5BU24	14-3-3 protein beta/alpha OS=Homo sapiens GN=YWHAB PE=2 SV=1 - [B5BU24_HUMAN]	5	0.220398
B2RBD5	cDNA, FLJ95457, highly similar to Homo sapiens tubulin, beta, 4 (TUBB4), mRNA OS=Homo sapiens PE=2 SV=1 - [B2RBD5_HUMAN]	2	0.228225
P18669	Phosphoglycerate mutase 1 OS=Homo sapiens GN=PGAM1 PE=1 SV=2 - [PGAM1_HUMAN]	6	0.229855
B4E2U0	6-phosphogluconate dehydrogenase, decarboxylating OS=Homo sapiens PE=2 SV=1 - [B4E2U0_HUMAN]	4	0.230815
A8KA83	cDNA FLJ78586, highly similar to Homo sapiens VAMP (vesicle-associated membrane protein)-associated protein A, 33kDa (VAPA), mRNA OS=Homo sapiens PE=2 SV=1 - [A8KA83_HUMAN]	2	0.23147
F8VVM2	Phosphate carrier protein, mitochondrial OS=Homo sapiens GN=SLC25A3 PE=3 SV=1 - [F8VVM2_HUMAN]	2	0.233206
P13667	Protein disulfide-isomerase A4 OS=Homo sapiens GN=PDIA4 PE=1 SV=2 - [PDIA4_HUMAN]	2	0.237073
P31930	Cytochrome b-c1 complex subunit 1, mitochondrial OS=Homo sapiens GN=UQCRC1 PE=1 SV=3 - [QCR1_HUMAN]	5	0.244703
P11021	78 kDa glucose-regulated protein OS=Homo sapiens GN=HSPA5 PE=1 SV=2 - [GRP78_HUMAN]	11	0.24506
Q5S4N1	Putative uncharacterized protein (Fragment) OS=Homo sapiens PE=2 SV=1 - [Q5S4N1_HUMAN]	3	0.254683
F8VY02	Endoplasmic reticulum resident protein 29 OS=Homo sapiens GN=ERP29 PE=4 SV=1 - [F8VY02_HUMAN]	2	0.255484
F5H308	L-lactate dehydrogenase OS=Homo sapiens GN=LDHA PE=3 SV=1 - [F5H308_HUMAN]	5	0.263317
B4DF70	cDNA FLJ60461, highly similar to Peroxiredoxin-2 (EC 1.11.1.15) OS=Homo sapiens PE=2 SV=1 - [B4DF70_HUMAN]	3	0.272328
Q9H845	Acyl-CoA dehydrogenase family member 9, mitochondrial OS=Homo sapiens GN=ACAD9 PE=1 SV=1 - [ACAD9_HUMAN]	4	0.27916
Q6NTA2	HNRNPL protein (Fragment) OS=Homo sapiens GN=HNRNPL PE=2 SV=2 - [Q6NTA2_HUMAN]	6	0.279187
P23526	Adenosylhomocysteinase OS=Homo sapiens GN=AHCY PE=1 SV=4 - [SAHH_HUMAN]	8	0.283055
C7DJS2	Glutathione S-transferase pi (Fragment) OS=Homo sapiens GN=GSTP1 PE=2 SV=1 - [C7DJS2_HUMAN]	2	0.284728
E9PCY7	Heterogeneous nuclear ribonucleoprotein H, N-terminally processed OS=Homo sapiens GN=HNRNPH1 PE=4 SV=1 - [E9PCY7_HUMAN]	5	0.293771
B4E1H9	cDNA FLJ53125, highly similar to Phosphoglycerate kinase 1 (EC 2.7.2.3) OS=Homo sapiens PE=2 SV=1 - [B4E1H9_HUMAN]	6	0.296465
D6RF44	Heterogeneous nuclear ribonucleoprotein D0 (Fragment) OS=Homo sapiens GN=HNRNPD PE=4 SV=1 - [D6RF44_HUMAN]	1	0.297916
B4DL14	ATP synthase gamma chain OS=Homo sapiens GN=ATP5C1 PE=2 SV=1 - [B4DL14_HUMAN]	3	0.303306
P46109	Crk-like protein OS=Homo sapiens GN=CRKL PE=1 SV=1 - [CRKL_HUMAN]	4	0.304715
Q8NBX0	Saccharopine dehydrogenase-like oxidoreductase OS=Homo sapiens GN=SCCPDH PE=1 SV=1 - [SCPDL_HUMAN]	2	0.798963
A8K050	cDNA FLJ75376, highly similar to Homo sapiens peptidoglycan recognition protein L (PGLYRP) mRNA OS=Homo sapiens PE=2 SV=1 - [A8K050_HUMAN]	2	0.804622
P54886	Delta-1-pyrroline-5-carboxylate synthase OS=Homo sapiens GN=ALDH18A1 PE=1 SV=2 - [P5CS_HUMAN]	11	0.809581
P00492	Hypoxanthine-guanine phosphoribosyltransferase OS=Homo sapiens GN=HPRT1 PE=1 SV=2 - [HPRT_HUMAN]	4	0.815988
E5RIU6	Cyclin-dependent kinase 1 (Fragment) OS=Homo sapiens GN=CDK1 PE=3 SV=1 - [E5RIU6_HUMAN]	2	0.820933
Q9BPW0	Serine/threonine-protein phosphatase (Fragment) OS=Homo sapiens GN=PPP5C PE=2 SV=2 - [Q9BPW0_HUMAN]	6	0.821426
A6NLJ7	Ubiquitin carboxyl-terminal esterase L1 (Ubiquitin thiolesterase), isoform CRA_a OS=Homo sapiens GN=UCHL1 PE=2 SV=1 - [A6NLJ7_HUMAN]	2	0.828488
B2R8N0	cDNA, FLJ93975, highly similar to Homo sapiens epoxide hydrolase 1, microsomal (xenobiotic) (EPHX1), mRNA OS=Homo sapiens PE=2 SV=1 - [B2R8N0_HUMAN]	3	0.82944
Q9H7Z7	Prostaglandin E synthase 2 OS=Homo sapiens GN=PTGES2 PE=1 SV=1 - [PGES2_HUMAN]	7	0.830693
E9PDU6	Calponin-3 (Fragment) OS=Homo sapiens GN=CNN3 PE=4 SV=1 - [E9PDU6_HUMAN]	2	0.831878
Q9Y617	Phosphoserine aminotransferase OS=Homo sapiens GN=PSAT1 PE=1 SV=2 - [SERC_HUMAN]	3	0.832336
P08758	Annexin A5 OS=Homo sapiens GN=ANXA5 PE=1 SV=2 - [ANXA5_HUMAN]	8	0.837405
A4ZU86	Truncated nucleolar phosphoprotein B23 OS=Homo sapiens GN=NPM1 PE=2 SV=1 - [A4ZU86_HUMAN]	2	0.83995
P35237	Serpin B6 OS=Homo sapiens GN=SERPINB6 PE=1 SV=3 - [SPB6_HUMAN]	3	0.843153
P53396	ATP-citrate synthase OS=Homo sapiens GN=ACLY PE=1 SV=3 - [ACLY_HUMAN]	6	0.850324
Q6PIX2	SFPQ protein (Fragment) OS=Homo sapiens GN=SFPQ PE=2 SV=1 - [Q6PIX2_HUMAN]	2	0.853762
O14929	Histone acetyltransferase type B catalytic subunit OS=Homo sapiens GN=HAT1 PE=1 SV=1 - [HAT1_HUMAN]	4	0.87352
Q4ZG57	Putative uncharacterized protein MCM6 (Fragment) OS=Homo sapiens GN=MCM6 PE=2 SV=1 - [Q4ZG57_HUMAN]	2	0.883541
A8K7D9	Importin subunit alpha OS=Homo sapiens PE=2 SV=1 - [A8K7D9_HUMAN]	4	0.89392
P61204	ADP-ribosylation factor 3 OS=Homo sapiens GN=ARF3 PE=1 SV=2 - [ARF3_HUMAN]	5	0.925714
Q92973	Transportin-1 OS=Homo sapiens GN=TNPO1 PE=1 SV=2 - [TNPO1_HUMAN]	3	0.979656
Q13445	Transmembrane emp24 domain-containing protein 1 OS=Homo sapiens GN=TMED1 PE=1 SV=1 - [TMED1_HUMAN]	2	0.996832
O95373	Importin-7 OS=Homo sapiens GN=IPO7 PE=1 SV=1 - [IPO7_HUMAN]	3	1
B3KUD7	cDNA FLJ39640 fis, clone SMINT2003386, highly similar to DNA REPLICATION LICENSING FACTOR MCM7 OS=Homo sapiens PE=2 SV=1 - [B3KUD7_HUMAN]	2	1.029
Q96C86	m7GpppX diphosphatase OS=Homo sapiens GN=DCPS PE=1 SV=2 - [DCPS_HUMAN]	2	1.07546
P12004	Proliferating cell nuclear antigen OS=Homo sapiens GN=PCNA PE=1 SV=1 - [PCNA_HUMAN]	8	1.07608
B4E0S6	cDNA FLJ55635, highly similar to pre-mRNA-splicing factorATP-dependent RNA helicase DHX15 (EC 3.6.1.-) OS=Homo sapiens PE=2 SV=1 - [B4E0S6_HUMAN]	4	1.48696
Q8NHX6	Cervical cancer proto-oncogene 5 OS=Homo sapiens GN=HCC5 PE=2 SV=1 - [Q8NHX6_HUMAN]	2	5.21975
B4DDC8	cDNA FLJ57252, highly similar to Protein phosphatase 2C isoform gamma (EC 3.1.3.16) OS=Homo sapiens PE=2 SV=1 - [B4DDC8_HUMAN]	2	7.43833
Q96IR1	RPS4X protein (Fragment) OS=Homo sapiens GN=RPS4X PE=2 SV=2 - [Q96IR1_HUMAN]	3	9.75427
P42167	Lamina-associated polypeptide 2, isoforms beta/gamma OS=Homo sapiens GN=TMPO PE=1 SV=2 - [LAP2B_HUMAN]	3	15.133
H3BN98	Uncharacterized protein (Fragment) OS=Homo sapiens PE=4 SV=2 - [H3BN98_HUMAN]	3	500
